# Supplementary material for: Spatio-temporal pattern and the evolution of the distributional dynamics of county-level agricultural economic resilience in China
Source: PLoS One. 2024 May 29;19(5):e0300601. doi: 10.1371/journal.pone.0300601 (PMC11135709; doi:10.1371/journal.pone.0300601)
Supplement: S1 Data — (XLSX) [file pone.0300601.s001.xlsx]

## Sheet: Fig.1 Entropy weight method
县域名称	2000	2001	2002	2003	2004	2005	2006	2007	2008	2009	2010	2011	2012	2013	2014	2015	2016	2017	2018	2019	2020
大兴区	0.002768	0.00324	0.0035	0.00384	0.00384	0.00386	0.004224	0.004744	0.004789	0.004821	0.005156	0.005479	0.00612391	0.00632425	0.00558666	0.00488175	0.00408	0.00316976	0.00277386	0.00305	2.768e-11
怀柔区	0.000887	0.00096	0.00102	0.00117	0.00117	0.00151	0.001545	0.001638	0.001658	0.001708	0.001826	0.001913	0.00203304	0.00203871	0.00177008	0.00152464	0.001543	0.00149447	0.00145069	0.00097	8.87e-12
平谷区	0.001521	0.0016	0.00161	0.00177	0.00177	0.00198	0.002174	0.002508	0.002639	0.002944	0.003442	0.003971	0.00447043	0.00482373	0.00467074	0.00449871	0.003981	0.0039499	0.00358254	0.00329	1.521e-11
密云区	0.001612	0.0019	0.00217	0.00243	0.00243	0.00288	0.003069	0.003529	0.003691	0.003917	0.004406	0.004561	0.00473384	0.00415951	0.00419026	0.00408905	0.003579	0.00326957	0.00331625	0.00303	1.612e-11
延庆区	0.001254	0.00136	0.0013	0.00141	0.00141	0.00153	0.00159	0.001829	0.00199	0.00203	0.002269	0.002497	0.00260895	0.00241109	0.00205846	0.00193146	0.001768	0.00199645	0.00188684	0.00156	1.254e-11
和平区	0.00075763	0.00078381	0.00082561	0.00100751	0.00111636	0.00119881	0.00138301	0.00159754	0.0017173	0.00195883	0.00222445	0.00244925	0.00266617	0.00281556	0.00277772	0.00289746	0.0028391	0.00294217	0.00312666	0.00321189	7.5763e-12
河东区	0.00075763	0.00078381	0.00082561	0.00100751	0.00111636	0.00119881	0.00138301	0.00159754	0.0017173	0.00195883	0.00222445	0.00244925	0.00266617	0.00281556	0.00277772	0.00289746	0.0028391	0.00294217	0.00312666	0.00321189	7.5763e-12
河西区	0.00075763	0.00078381	0.00082561	0.00100751	0.00111636	0.00119881	0.00138301	0.00159754	0.0017173	0.00195883	0.00222445	0.00244925	0.00266617	0.00281556	0.00277772	0.00289746	0.0028391	0.00294217	0.00312666	0.00321189	7.5763e-12
南开区	0.00075763	0.00078381	0.00082561	0.00100751	0.00111636	0.00119881	0.00138301	0.00159754	0.0017173	0.00195883	0.00222445	0.00244925	0.00266617	0.00281556	0.00277772	0.00289746	0.0028391	0.00294217	0.00312666	0.00321189	7.5763e-12
河北区	0.00075763	0.00078381	0.00082561	0.00100751	0.00111636	0.00119881	0.00138301	0.00159754	0.0017173	0.00195883	0.00222445	0.00244925	0.00266617	0.00281556	0.00277772	0.00289746	0.0028391	0.00294217	0.00312666	0.00321189	7.5763e-12
红桥区	0.00075763	0.00078381	0.00082561	0.00100751	0.00111636	0.00119881	0.00138301	0.00159754	0.0017173	0.00195883	0.00222445	0.00244925	0.00266617	0.00281556	0.00277772	0.00289746	0.0028391	0.00294217	0.00312666	0.00321189	7.5763e-12
东丽区	0.00066115	0.00083877	0.00085748	0.00074745	0.00086202	0.00092202	0.00065842	0.00071916	0.00077552	0.00079453	0.00083852	0.00089097	0.00082763	0.00080525	0.00079707	0.00079406	0.00079294	0.00079252	0.00079237	0.00079231	6.6115e-12
西青区	0.00104167	0.00114624	0.00122883	0.00130677	0.00133256	0.00136063	0.0013969	0.00146308	0.00175437	0.0020711	0.00215496	0.00232515	0.00257945	0.00274605	0.00285166	0.0029173	0.00295761	0.00298218	0.0029971	0.00300613	1.04167e-11
津南区	0.00042444	0.00043717	0.00044943	0.00045632	0.00058445	0.00061887	0.00081229	0.00082652	0.00088486	0.00100276	0.00112154	0.00120634	0.00131064	0.00142374	0.00154636	0.00167928	0.00182334	0.00197946	0.0021486	0.00233185	4.2444e-12
北辰区	0.00097504	0.00103441	0.00109985	0.0011894	0.00128135	0.00137048	0.00146191	0.00154814	0.00164779	0.00175311	0.00191732	0.00198535	0.00211069	0.00224351	0.00238426	0.00253336	0.00269128	0.00285852	0.0030356	0.00322305	9.7504e-12
武清区	0.00368302	0.00383048	0.00399765	0.0046403	0.00504587	0.00502835	0.00441182	0.00499814	0.00551357	0.00637147	0.00691408	0.00759557	0.00808031	0.0085955	0.00914304	0.00972491	0.0103432	0.0110003	0.0116984	0.0124401	3.68302e-11
宝坻区	0.00233861	0.00261786	0.00274537	0.00298819	0.0031868	0.00329224	0.00329877	0.00375933	0.00432609	0.00503196	0.00570005	0.00666264	0.00767333	0.00878147	0.00998895	0.0112969	0.0127058	0.014215	0.0158237	0.0175298	2.33861e-11
滨海新区	0.00132048	0.00134295	0.00137157	0.0014082	0.00145537	0.00151656	0.00159667	0.00170277	0.00184537	0.00204052	0.00225082	0.00239299	0.00247875	0.00254953	0.00260758	0.00265493	0.00269342	0.00272459	0.00274977	0.00277008	1.32048e-11
宁河区	0.00173417	0.00188427	0.00217506	0.00231532	0.00260128	0.0028832	0.00314612	0.00350524	0.00398583	0.00431035	0.00481694	0.00535025	0.00589672	0.00649854	0.00716127	0.00789104	0.00869455	0.0095792	0.0105531	0.0116252	1.73417e-11
静海区	0.00186165	0.00206536	0.00214955	0.00237393	0.00259824	0.0026588	0.00224429	0.00256567	0.00283354	0.00319442	0.00368998	0.00415993	0.0044794	0.00482327	0.00519339	0.00559177	0.00602053	0.006482	0.00697865	0.00751315	1.86165e-11
蓟州区	0.00286586	0.00313729	0.00360118	0.00425855	0.00445053	0.00463516	0.00332065	0.00376451	0.00400264	0.00440566	0.00496879	0.00555488	0.00574212	0.00584717	0.00590543	0.00593754	0.00595517	0.00596484	0.00597013	0.00597303	2.86586e-11
桥西区	0.00075763	0.00078381	0.00082561	0.00100751	0.00111636	0.00119881	0.00138301	0.00159754	0.0017173	0.00195883	0.00222445	0.00244925	0.00266617	0.00281556	0.00277772	0.00289746	0.0028391	0.00294217	0.00312666	0.00321189	7.5763e-12
新华区	0.00075763	0.00078381	0.00082561	0.00100751	0.00111636	0.00119881	0.00138301	0.00159754	0.0017173	0.00195883	0.00222445	0.00244925	0.00266617	0.00281556	0.00277772	0.00289746	0.0028391	0.00294217	0.00312666	0.00321189	7.5763e-12
藁城区	0.00416404	0.00431434	0.00507429	0.00574451	0.00610803	0.00633505	0.00668148	0.00707021	0.00766857	0.00925514	0.0108417	0.0113004	0.01283	0.0127205	0.012611	0.0128126	0.00602014	0.00657134	0.0072965	0.00727326	4.16404e-11
鹿泉区	0.00153852	0.00159194	0.00160228	0.00206716	0.00229711	0.00240714	0.00234224	0.0024986	0.00260584	0.00300157	0.0033973	0.00353857	0.00394166	0.00395828	0.0039749	0.00410998	0.00291034	0.00287084	0.00278886	0.00271792	1.53852e-11
栾城区	0.0022988	0.00243141	0.00256011	0.00293005	0.00320011	0.00336486	0.00359137	0.00409025	0.00428245	0.00467832	0.00507418	0.00536706	0.00563556	0.00539743	0.00515929	0.00496079	0.0026973	0.00287991	0.00297531	0.00292863	2.2988e-11
井陉县	0.00068812	0.00069449	0.00069984	0.00086721	0.00095974	0.00105237	0.00112528	0.00129881	0.00131411	0.00146837	0.00162262	0.00191839	0.00228383	0.00244537	0.00244892	0.0021561	0.00179474	0.0019333	0.00158009	0.00146239	6.8812e-12
正定县	0.00244053	0.00253376	0.00258522	0.00296679	0.00319891	0.00344635	0.00410945	0.00459959	0.004609	0.00512746	0.00564592	0.0058819	0.00644078	0.00676134	0.00666057	0.0064871	0.00538201	0.0055525	0.00625709	0.00659718	2.44053e-11
唐县	0.00090656	0.00096433	0.00095328	0.0011351	0.0011999	0.00127984	0.00124365	0.00163664	0.00175286	0.00214479	0.00253672	0.00273983	0.00298922	0.00317558	0.00317901	0.00313847	0.00328296	0.00397911	0.00466884	0.00506316	9.0656e-12
灵寿县	0.00088971	0.00088117	0.00096565	0.00119804	0.00129835	0.00136304	0.00145305	0.00174758	0.00169852	0.00204089	0.00238326	0.00259319	0.00278846	0.00314082	0.00327383	0.00308209	0.00362523	0.00382539	0.00399867	0.00431865	8.8971e-12
高邑县	0.00089177	0.00093377	0.00089498	0.00110317	0.00115473	0.00118158	0.00106953	0.00118393	0.00124557	0.00140725	0.00156893	0.00183881	0.00215022	0.00210556	0.00217632	0.00227538	0.00163434	0.00173397	0.00189608	0.00193446	8.9177e-12
深泽县	0.000853	0.00090927	0.00082562	0.00100366	0.00112814	0.00118394	0.00131702	0.00152377	0.00153769	0.00189458	0.00225147	0.00251978	0.0027833	0.00286717	0.00293597	0.00296803	0.00210004	0.00228649	0.00249497	0.0025159	8.53e-12
赞皇县	0.00065028	0.00065927	0.00074492	0.0009547	0.00108186	0.00111901	0.00136477	0.00157171	0.00162231	0.00185913	0.00209595	0.00225501	0.00266305	0.00282493	0.00288829	0.00278971	0.00239228	0.00262934	0.00298954	0.00311568	6.5028e-12
无极县	0.00165798	0.00169611	0.00215779	0.00246375	0.00253662	0.00261197	0.00295862	0.00332195	0.00334468	0.00376048	0.00417627	0.00447749	0.00485604	0.00508388	0.00527947	0.00523972	0.00416044	0.00443494	0.00486331	0.00495786	1.65798e-11
平山县	0.00139195	0.00142678	0.00186346	0.00212069	0.00222149	0.0023157	0.00215969	0.00245096	0.00249745	0.0029148	0.00333215	0.00295808	0.00330009	0.00350559	0.00366673	0.00363993	0.0023844	0.00259908	0.00276998	0.00260121	1.39195e-11
元氏县	0.00132728	0.0013886	0.00150195	0.00187608	0.00204239	0.00216679	0.00238669	0.00270922	0.00275684	0.00323427	0.00371169	0.00394633	0.00433759	0.00450765	0.00445942	0.00452741	0.00256496	0.00274061	0.00319695	0.00318516	1.32728e-11
赵县	0.00208906	0.00221714	0.00214916	0.00264314	0.00284806	0.00302501	0.00338277	0.00369953	0.00387892	0.00445112	0.00502332	0.0054941	0.00572208	0.00600615	0.00608905	0.00597974	0.00338368	0.00346888	0.00367984	0.00364621	2.08906e-11
辛集市	0.00391303	0.00407063	0.00358971	0.00435801	0.00482007	0.00527299	0.00562856	0.00612567	0.00617385	0.00713536	0.00809687	0.00835775	0.00891897	0.00906096	0.00911649	0.00898459	0.00769533	0.00802402	0.00884535	0.0089838	3.91303e-11
晋州市	0.00197083	0.00200456	0.00196509	0.0023964	0.00255292	0.00278872	0.00299852	0.00324787	0.00328272	0.00385166	0.0044206	0.00494779	0.00565966	0.00603806	0.00606777	0.00534511	0.00447658	0.00504194	0.00520254	0.00529807	1.97083e-11
新乐市	0.00211015	0.0022036	0.00233952	0.00289669	0.00322104	0.00332768	0.00323832	0.00343451	0.00345383	0.00376617	0.0040785	0.00467896	0.00533169	0.00535801	0.00545141	0.00554863	0.00482285	0.00502901	0.00546266	0.00568497	2.11015e-11
丰南区	0.00426745	0.00410945	0.00410945	0.00410945	0.00410945	0.00410945	0.00410945	0.00410945	0.00410945	0.00410945	0.00410945	0.00410945	0.00410945	0.00410945	0.00410945	0.00410945	0.00410945	0.00410945	0.00410945	0.00410945	4.26745e-11
丰润区	0.00357015	0.00344964	0.00344964	0.00344964	0.00344964	0.00344964	0.00344964	0.00344964	0.00344964	0.00344964	0.00344964	0.00344964	0.00344964	0.00344964	0.00344964	0.00344964	0.00344964	0.00344964	0.00344964	0.00344964	3.57015e-11
曹妃甸区	0.00106025	0.00116532	0.00150721	0.00177665	0.00192339	0.00204426	0.00224324	0.00227919	0.00227425	0.00264821	0.00302217	0.00320241	0.0032926	0.00333675	0.00335812	0.00336842	0.00337337	0.00337574	0.00337688	0.00337743	1.06025e-11
滦南县	0.00361021	0.00379119	0.0038876	0.00442255	0.0051182	0.00555374	0.00658809	0.00803586	0.0081614	0.00954236	0.0109233	0.0116892	0.0123294	0.0131068	0.0139012	0.0150111	0.0115601	0.0124706	0.0139727	0.0143948	3.61021e-11
乐亭县	0.00514498	0.00548588	0.00527695	0.00576297	0.00620734	0.00664212	0.00702732	0.00750123	0.00766191	0.00870843	0.00975495	0.010696	0.0120467	0.011946	0.012593	0.0137262	0.0106826	0.0110492	0.0117241	0.011885	5.14498e-11
迁西县	0.001007	0.00102956	0.00104423	0.00115759	0.00148703	0.00176881	0.0018878	0.00207766	0.00220781	0.00257737	0.00294693	0.00325045	0.00353401	0.00380121	0.00382117	0.00373613	0.00276913	0.00301434	0.00339474	0.00359057	1.007e-11
玉田县	0.0040946	0.00421298	0.00383374	0.00410565	0.00494717	0.00588465	0.00618448	0.00683784	0.00716656	0.00819797	0.00922938	0.010069	0.0111877	0.0112677	0.011449	0.0116754	0.00937928	0.00995666	0.0106031	0.0107139	4.0946e-11
遵化市	0.00282537	0.00296808	0.00270724	0.00296477	0.00320049	0.0034225	0.00370312	0.00433624	0.00461377	0.00529465	0.00597552	0.00650445	0.00723567	0.00733813	0.00663594	0.00687534	0.00601893	0.00672587	0.00720432	0.00738263	2.82537e-11
迁安市	0.00241602	0.00251791	0.00228481	0.00254299	0.00275156	0.00281947	0.00300585	0.0034702	0.00373322	0.0043674	0.00500158	0.00600722	0.00677926	0.00715095	0.00716795	0.00746805	0.00564452	0.00551479	0.00554339	0.00544584	2.41602e-11
滦州市	0.00228493	0.00235811	0.00205655	0.00241534	0.00259382	0.0028447	0.00360961	0.00442964	0.00409251	0.00474278	0.00539304	0.0061371	0.00657924	0.00714707	0.00716192	0.00751358	0.0066583	0.00700747	0.00764527	0.00787505	2.28493e-11
抚宁区	0.00176727	0.00193166	0.00193122	0.00235325	0.00291552	0.00339137	0.00396111	0.00491301	0.00521646	0.00604244	0.00686841	0.00695029	0.00782584	0.00803504	0.00629877	0.00601455	0.0053584	0.00563514	0.00654587	0.0069882	1.76727e-11
青龙满族自治县	0.00077059	0.00084911	0.00090421	0.00116385	0.00132193	0.00155371	0.00186875	0.00248679	0.00274887	0.00324684	0.00374481	0.00401835	0.00421271	0.00466854	0.00499569	0.00587996	0.00649971	0.00734769	0.00778682	0.00853863	7.7059e-12
昌黎县	0.00244949	0.00249852	0.0022454	0.00269901	0.00353365	0.00492509	0.00546547	0.00586612	0.00595321	0.00762777	0.00930233	0.00987024	0.0104885	0.0106166	0.0105045	0.0111078	0.0108281	0.0112745	0.0116307	0.0118447	2.44949e-11
卢龙县	0.0016824	0.00163452	0.00128844	0.00157342	0.00194966	0.00203661	0.00231268	0.00289524	0.00305683	0.00378068	0.00450452	0.00490118	0.00502853	0.00536401	0.00519683	0.00555664	0.00577038	0.00576428	0.00628252	0.00648827	1.6824e-11
肥乡区	0.00122349	0.0013066	0.00171133	0.00198488	0.002133	0.00226369	0.00258895	0.0028704	0.00298331	0.00360243	0.00422154	0.00456207	0.00528841	0.00544917	0.00549237	0.00556877	0.00448104	0.00467752	0.00510977	0.00519427	1.22349e-11
永年区	0.00252986	0.00275615	0.00325284	0.00403473	0.0047533	0.005546	0.00626899	0.00700116	0.00846336	0.0104934	0.0125234	0.0133445	0.0139472	0.0133521	0.013171	0.0113639	0.00597826	0.00593048	0.00650426	0.00680019	2.52986e-11
临漳县	0.0019279	0.00202271	0.00194755	0.00227491	0.0025701	0.00274563	0.00315161	0.00407625	0.00385562	0.00441805	0.00498047	0.00498419	0.00549014	0.0055159	0.00552632	0.00551578	0.0037482	0.00394892	0.00439788	0.00438991	1.9279e-11
成安县	0.00144624	0.00156784	0.00181742	0.00214953	0.00250803	0.00261488	0.0026382	0.0030836	0.00313105	0.0036865	0.00424194	0.00461053	0.00521192	0.00542851	0.00500705	0.00525901	0.00420286	0.00450895	0.00491863	0.00500405	1.44624e-11
大名县	0.00187251	0.00190279	0.00219195	0.00281563	0.00293038	0.00314386	0.00341504	0.0038717	0.00395091	0.00493686	0.00592281	0.00594747	0.00632485	0.00662285	0.00637887	0.00682969	0.00526024	0.00535076	0.00583181	0.00586479	1.87251e-11
涉县	0.00047809	0.00048352	0.00050701	0.00062011	0.00069301	0.00077379	0.00091238	0.00125859	0.00130095	0.00154759	0.00179423	0.00192018	0.00168693	0.00232301	0.00246822	0.00189248	0.00194505	0.00174266	0.00177955	0.00176485	4.7809e-12
磁县	0.00126137	0.00132057	0.00118841	0.00144722	0.00164254	0.00183194	0.00198506	0.00231558	0.00237898	0.0029666	0.00355422	0.00363542	0.00391227	0.00384531	0.00384027	0.00273283	0.00181325	0.00185933	0.00217863	0.0023178	1.26137e-11
邱县	0.00111962	0.00122513	0.00145719	0.001592	0.00188612	0.00192271	0.00205874	0.00212996	0.00221451	0.00253109	0.00284767	0.00293002	0.00301992	0.00314974	0.00304236	0.00306238	0.00251269	0.00268924	0.00289446	0.00292671	1.11962e-11
鸡泽县	0.00067797	0.00072741	0.000823	0.00109792	0.00118563	0.00132522	0.00165701	0.00178336	0.00204095	0.00230386	0.00256676	0.00300712	0.00325752	0.00322088	0.00323219	0.00347743	0.00214668	0.00229446	0.002582	0.0025817	6.7797e-12
广平县	0.00062605	0.000655	0.00060933	0.0007206	0.00077696	0.00084836	0.00103968	0.00127931	0.00132845	0.00161795	0.00190745	0.00210975	0.00229294	0.00235443	0.00227903	0.00236032	0.00162732	0.00166844	0.00176187	0.00174328	6.2605e-12
馆陶县	0.00165093	0.00177491	0.00224611	0.00274231	0.0028554	0.00290911	0.00309981	0.00344773	0.00354961	0.00436728	0.00518494	0.00521944	0.00561911	0.00604258	0.00543595	0.00561572	0.00401743	0.00380634	0.00440446	0.00441661	1.65093e-11
魏县	0.00154397	0.00161857	0.00162495	0.00200475	0.00217828	0.0022997	0.00265277	0.00297581	0.00301804	0.00360838	0.00419872	0.00460462	0.00514049	0.00547833	0.00522817	0.00500472	0.0054486	0.0058126	0.00627513	0.00660861	1.54397e-11
曲周县	0.00140949	0.00146545	0.00163954	0.00202249	0.00227018	0.00241225	0.00274889	0.00307122	0.00323444	0.00384388	0.00445332	0.00463715	0.00522059	0.00535119	0.00535438	0.00551034	0.00390198	0.0043338	0.00467498	0.00471187	1.40949e-11
武安市	0.00101511	0.00105887	0.00112163	0.00145741	0.00155428	0.00151472	0.00153372	0.00216679	0.00206411	0.00262255	0.00318099	0.0034065	0.00322247	0.00376853	0.00385119	0.00400165	0.00421897	0.00422613	0.00467295	0.00504852	1.01511e-11
邢台县	0.00119219	0.00118741	0.00091891	0.00107489	0.0011253	0.00126915	0.00126092	0.00146827	0.00149676	0.00161084	0.00172492	0.00193123	0.0017865	0.00205392	0.00193147	0.00179843	0.0020065	0.00229782	0.00198582	0.00208944	1.19219e-11
临城县	0.00036921	0.00038505	0.00047257	0.00059667	0.0006615	0.00066841	0.00083228	0.00092331	0.00101352	0.00121119	0.00140886	0.00154379	0.00170856	0.00192075	0.00197546	0.00172628	0.00136774	0.00143499	0.0015666	0.0016223	3.6921e-12
内丘县	0.00050025	0.00050724	0.00052898	0.00066521	0.00070358	0.00074141	0.00093244	0.00106091	0.00101419	0.00125711	0.00150002	0.00158773	0.00172302	0.0018723	0.00201142	0.0019895	0.00190406	0.00213199	0.00241593	0.00261905	5.0025e-12
柏乡县	0.00076299	0.00075854	0.0008256	0.00107821	0.00116012	0.0011567	0.00115569	0.00128616	0.00111853	0.00132672	0.00153491	0.0015703	0.00181186	0.00197895	0.00185934	0.00197641	0.00137646	0.00150017	0.00165903	0.00165587	7.6299e-12
隆尧县	0.00153708	0.00155747	0.00180361	0.00225688	0.00243575	0.00256198	0.00260386	0.00276589	0.00293769	0.00334456	0.00375143	0.00388225	0.00421799	0.00458696	0.00458145	0.00439655	0.00379371	0.0038498	0.00419019	0.00440308	1.53708e-11
任县	0.00060709	0.00061316	0.00063687	0.00078064	0.00083021	0.0009027	0.00100424	0.00111833	0.00123266	0.00143693	0.0016412	0.00177537	0.00198634	0.00208167	0.0021175	0.00208446	0.00186596	0.0020218	0.0021729	0.00226331	6.0709e-12
南和县	0.00094748	0.00094795	0.00093134	0.00119187	0.00129595	0.00135998	0.0013688	0.00154782	0.00160583	0.00193877	0.00227171	0.00253003	0.00283095	0.00290418	0.00320824	0.00318122	0.00317893	0.00340847	0.00355449	0.00372901	9.4748e-12
宁晋县	0.00187283	0.0020466	0.0019585	0.00215158	0.00234211	0.00257552	0.00305613	0.00345469	0.00345937	0.00417733	0.00489528	0.00511007	0.0053894	0.00571548	0.00605221	0.00492096	0.00530384	0.00516231	0.00546255	0.00553999	1.87283e-11
巨鹿县	0.00059187	0.00064491	0.0008303	0.00100375	0.00111261	0.00123364	0.00148311	0.00139353	0.00152195	0.00184481	0.00216766	0.00228025	0.00269904	0.00288495	0.00317874	0.003253	0.00443757	0.00460943	0.00482919	0.00537361	5.9187e-12
新河县	0.0004611	0.00045811	0.00068773	0.00059524	0.00061399	0.00073731	0.00078661	0.00089671	0.00095346	0.00107557	0.00119767	0.00120929	0.00112104	0.00157297	0.00159063	0.00144168	0.00144728	0.00188901	0.00230378	0.00225989	4.611e-12
广宗县	0.00057708	0.000605	0.00088302	0.00098148	0.00112052	0.00117225	0.0013936	0.00162814	0.00169794	0.00198637	0.0022748	0.00235607	0.002469	0.00262785	0.00213625	0.0022695	0.00189535	0.00202636	0.00225425	0.00228791	5.7708e-12
平乡县	0.0004219	0.00043699	0.00043466	0.00053818	0.00056794	0.00059529	0.00071782	0.00078004	0.00086636	0.00116902	0.00147168	0.00169261	0.00197893	0.00211088	0.0022158	0.00226058	0.00208166	0.00233164	0.00256059	0.0027073	4.219e-12
威县	0.00145108	0.00147007	0.00260299	0.00254531	0.00286166	0.00303336	0.00326199	0.00304027	0.00318882	0.00369956	0.0042103	0.00472396	0.00520542	0.00591796	0.00527363	0.00583013	0.00376724	0.00416299	0.00468385	0.0047353	1.45108e-11
清河县	0.00065298	0.0006769	0.00079353	0.00089376	0.00095249	0.00101982	0.00106718	0.00112532	0.00114641	0.00149412	0.00184183	0.00183489	0.0020576	0.00217986	0.00223107	0.0022594	0.00164099	0.00177699	0.0017668	0.00175035	6.5298e-12
临西县	0.00092332	0.00093539	0.00127062	0.00134746	0.00145291	0.00149093	0.00136537	0.00145556	0.00153754	0.00183215	0.00212675	0.00222706	0.00242771	0.00259847	0.00249456	0.00242505	0.00230227	0.00257612	0.00281363	0.00292601	9.2332e-12
南宫市	0.00118392	0.00121802	0.00159285	0.0016806	0.00173026	0.00180273	0.00195275	0.00201763	0.00215537	0.00243978	0.00272418	0.00308091	0.0033243	0.00354536	0.00327912	0.00309969	0.00266558	0.00299035	0.00328879	0.00343266	1.18392e-11
沙河市	0.00082297	0.00082544	0.00089714	0.00114448	0.00121716	0.00122495	0.00116731	0.00125811	0.00130042	0.00127039	0.00124035	0.00129929	0.00145147	0.00165998	0.00152686	0.00141025	0.00117373	0.00129249	0.00133366	0.00133749	8.2297e-12
满城区	0.00129158	0.00125941	0.0012004	0.00150989	0.00153376	0.00161224	0.00177069	0.00211114	0.00214887	0.00240978	0.00267069	0.00296927	0.0032211	0.00332626	0.00379218	0.00378791	0.00321498	0.00353472	0.00375014	0.00394784	1.29158e-11
清苑区	0.00204934	0.00205313	0.00178941	0.00206903	0.00239573	0.00244816	0.00258082	0.00280971	0.00303478	0.00358821	0.00414163	0.004681	0.00523698	0.00526937	0.00544762	0.00583132	0.00485761	0.00485324	0.00521718	0.00526534	2.04934e-11
徐水区	0.0013625	0.00141951	0.00156018	0.00204031	0.00222922	0.00233062	0.00251128	0.00303552	0.00318292	0.00359046	0.00399799	0.00455399	0.00479892	0.00498946	0.00512677	0.00517081	0.00434182	0.00449519	0.00400595	0.00383018	1.3625e-11
涞水县	0.0007116	0.00070348	0.00061403	0.00074688	0.00079238	0.00088688	0.00102293	0.00123469	0.00126083	0.00142951	0.00159819	0.00186822	0.00212755	0.00223298	0.00210731	0.00228415	0.00230769	0.00249144	0.00276722	0.00291934	7.116e-12
阜平县	0.00038026	0.0004057	0.00028775	0.00038054	0.00046299	0.00051493	0.00058349	0.00071003	0.00080673	0.00093646	0.00106618	0.0011197	0.00130324	0.00148554	0.00124302	0.00147262	0.00123966	0.00143167	0.00183305	0.00194848	3.8026e-12
定兴县	0.00178629	0.00184739	0.00147865	0.00183468	0.00195945	0.00217497	0.00223632	0.00264894	0.00315192	0.00370398	0.00425603	0.00461879	0.00483296	0.00497487	0.00477743	0.00488494	0.00468168	0.00478598	0.00521735	0.00533687	1.78629e-11
高阳县	0.0006978	0.00069096	0.00059256	0.00071723	0.00080958	0.00084178	0.00086649	0.00092597	0.00107305	0.00127507	0.00147709	0.00152961	0.0016105	0.00161094	0.00165368	0.00169727	0.00108601	0.00110337	0.00108985	0.00107123	6.978e-12
容城县	0.00075729	0.00071667	0.00074954	0.00094816	0.00103379	0.00108185	0.00107047	0.00122247	0.00128097	0.00148769	0.0016944	0.00173278	0.00177882	0.00175031	0.00174587	0.00181097	0.00158487	0.00140032	0.00106771	0.00090887	7.5729e-12
涞源县	0.00025046	0.00026795	0.00026351	0.00028725	0.00032865	0.00037458	0.00041197	0.0004718	0.00053375	0.00058857	0.00064339	0.00074747	0.00084667	0.00080045	0.00080931	0.00093828	0.0007835	0.00093819	0.00118124	0.0012745	2.5046e-12
望都县	0.00089026	0.00090236	0.00085974	0.00100391	0.001096	0.00121387	0.00109878	0.00137781	0.00152213	0.00182382	0.00212551	0.00261305	0.00286405	0.00307508	0.0026373	0.00304273	0.00228387	0.00238743	0.00253179	0.00254309	8.9026e-12
安新县	0.00103333	0.00105029	0.00068567	0.00082708	0.000913	0.00087421	0.00095422	0.00109594	0.00121385	0.0014274	0.00164094	0.00173525	0.00173697	0.0017728	0.00186458	0.00186632	0.00151045	0.00183645	0.00140386	0.00149844	1.03333e-11
易县	0.00141642	0.00150472	0.00143256	0.00169928	0.00191541	0.00214083	0.00208763	0.00248259	0.00265172	0.00311973	0.00358773	0.00397823	0.00439702	0.00477904	0.00482336	0.00472914	0.00377457	0.00406228	0.00463217	0.00475166	1.41642e-11
曲阳县	0.00080909	0.0008666	0.00080893	0.00095752	0.001067	0.00110667	0.00108764	0.00132582	0.00137933	0.00164628	0.00191322	0.00198546	0.0021884	0.00223737	0.00220898	0.00222403	0.00209029	0.00249832	0.00275264	0.00291349	8.0909e-12
蠡县	0.00082448	0.00090303	0.00097446	0.00115844	0.00135209	0.00145161	0.00145489	0.00162609	0.00098207	0.00166598	0.00234988	0.00255354	0.00274069	0.00274319	0.00268401	0.00272271	0.00294103	0.00314264	0.00319662	0.003193	8.2448e-12
顺平县	0.00081669	0.000846	0.00071548	0.00083561	0.00091769	0.00091379	0.00101652	0.00130147	0.00161266	0.00181497	0.00201728	0.00245031	0.00269044	0.00287498	0.00302111	0.00338053	0.0025119	0.00279584	0.00316608	0.00325819	8.1669e-12
博野县	0.0007535	0.00067905	0.00073923	0.00089	0.00096299	0.00105852	0.00113783	0.00136875	0.00140634	0.00161533	0.00182432	0.00193976	0.00221984	0.00226229	0.00234779	0.00254425	0.00197457	0.00178173	0.00207234	0.00208535	7.535e-12
雄县	0.00075904	0.00068524	0.00059987	0.00073635	0.00082332	0.00080349	0.00085674	0.00095463	0.00104202	0.00130863	0.00157524	0.00168765	0.00168902	0.00174457	0.00184198	0.00185923	0.00143773	0.00168945	0.00132022	0.0012861	7.5904e-12
涿州市	0.0013957	0.00143893	0.00130968	0.00163227	0.00179651	0.00192473	0.00203516	0.00229297	0.0025	0.00283863	0.00317726	0.0034486	0.00371807	0.00361304	0.00383726	0.00386863	0.00369327	0.00385506	0.0039971	0.00408182	1.3957e-11
定州市	0.00467855	0.00504667	0.00520825	0.00595888	0.00632977	0.00668876	0.00640103	0.00692657	0.00765217	0.00898692	0.0103217	0.0113037	0.0128997	0.0133518	0.0135352	0.0144395	0.00988353	0.0104614	0.011767	0.0119375	4.67855e-11
安国市	0.00150729	0.00137727	0.00122686	0.00153892	0.00157784	0.00158928	0.00185639	0.0021211	0.00222214	0.00258089	0.00293963	0.00303041	0.00314497	0.00309348	0.00291139	0.0030388	0.00320455	0.00325164	0.00352123	0.00360725	1.50729e-11
高碑店市	0.00142899	0.00138922	0.0012344	0.00151026	0.001651	0.00180663	0.00164544	0.00180618	0.00190044	0.0022866	0.00267276	0.00275273	0.00304038	0.00294747	0.00292952	0.00301351	0.00230953	0.00250126	0.0027241	0.00273921	1.42899e-11
桥东区	0.00075763	0.00078381	0.00082561	0.00100751	0.00111636	0.00119881	0.00138301	0.00159754	0.0017173	0.00195883	0.00222445	0.00244925	0.00266617	0.00281556	0.00277772	0.00289746	0.0028391	0.00294217	0.00312666	0.00321189	7.5763e-12
万全区	0.00017599	0.00026103	0.00028839	0.0004066	0.00051182	0.00056528	0.00066151	0.00110204	0.00113099	0.00141658	0.00170216	0.00180471	0.0019928	0.0019676	0.0019536	0.00208738	0.00166961	0.00180062	0.00205359	0.00212632	1.7599e-12
崇礼区	0.00013898	0.0001684	0.00022867	0.00024973	0.0003067	0.0003472	0.0004079	0.00053826	0.00064396	0.00082702	0.00101008	0.00115194	0.00143873	0.00136255	0.00141098	0.00142548	0.00091903	0.0010588	0.00096331	0.00092768	1.3898e-12
张北县	0.00061142	0.00082206	0.00132881	0.00165632	0.0017863	0.00184873	0.00191936	0.00237612	0.00226513	0.00255938	0.00285363	0.00316585	0.00381415	0.00387281	0.0038116	0.00377889	0.00406441	0.00465844	0.00610457	0.00728359	6.1142e-12
康保县	0.00037947	0.0004432	0.00082459	0.00097875	0.00106826	0.00126157	0.00126611	0.00160989	0.0016515	0.00220386	0.00275621	0.00326716	0.00380342	0.00372243	0.0038692	0.00401941	0.00305329	0.00343359	0.0039244	0.00412557	3.7947e-12
沽源县	0.00030976	0.00035513	0.00056899	0.00066924	0.00098463	0.00105859	0.00110597	0.00140819	0.00147335	0.00182999	0.00218663	0.00244715	0.00318135	0.00316833	0.00365336	0.0036355	0.00391898	0.0045012	0.00488579	0.00554874	3.0976e-12
尚义县	0.00025689	0.00035856	0.00054499	0.00063898	0.00064279	0.00073574	0.00086053	0.00123783	0.00103635	0.00117496	0.00131357	0.0016283	0.00205544	0.00204529	0.00205313	0.00226564	0.00209151	0.00252382	0.0030444	0.00339604	2.5689e-12
蔚县	0.00044716	0.00060102	0.00074008	0.00089744	0.00094714	0.00110505	0.00113573	0.00150642	0.00150094	0.00181212	0.00212329	0.00255667	0.00294818	0.00297666	0.00293291	0.00296956	0.0024107	0.00268766	0.00267201	0.0028084	4.4716e-12
阳原县	0.00027413	0.00038392	0.00043873	0.00059207	0.0006652	0.00075973	0.00075465	0.00096011	0.00104971	0.0013652	0.00168069	0.00180605	0.00204183	0.00219599	0.00209536	0.00228064	0.00178076	0.00198937	0.00227464	0.00239677	2.7413e-12
怀安县	0.00028679	0.00042257	0.00047498	0.0005398	0.00057827	0.00069224	0.00063041	0.00097801	0.00078058	0.00108869	0.00139679	0.00171724	0.00196044	0.00196067	0.00195987	0.00176087	0.00146621	0.00147897	0.00167559	0.00173564	2.8679e-12
怀来县	0.00053717	0.00057169	0.00059411	0.00071503	0.00087335	0.00110632	0.00135562	0.00172914	0.00179284	0.00219146	0.00259007	0.00290463	0.00338254	0.00345292	0.00301355	0.00386884	0.00214046	0.00255724	0.0025178	0.00267717	5.3717e-12
涿鹿县	0.00078024	0.00082418	0.0008084	0.00105725	0.0012647	0.00145696	0.00157513	0.00218273	0.00245995	0.00310056	0.00374116	0.00414654	0.0045987	0.00490889	0.00483489	0.00612382	0.00249409	0.00259729	0.00196513	0.00182956	7.8024e-12
赤城县	0.00045319	0.0004989	0.00061077	0.0007603	0.00085055	0.00098666	0.00111003	0.00153536	0.00170645	0.00201445	0.00232245	0.0029454	0.00340008	0.00375246	0.0036927	0.00406339	0.00374364	0.00385977	0.00442849	0.00469877	4.5319e-12
承德县	0.00093041	0.0009979	0.00117772	0.00143824	0.00181841	0.00193511	0.00198592	0.00244946	0.00277881	0.00315463	0.00353044	0.00364924	0.00391206	0.00451836	0.00489045	0.00530156	0.00493763	0.00580676	0.00652358	0.00714028	9.3041e-12
兴隆县	0.0006569	0.00064497	0.00073655	0.00090245	0.00117096	0.00158205	0.00177834	0.00196419	0.00196896	0.00216796	0.00236696	0.00286299	0.00323607	0.00367937	0.0039239	0.00404475	0.00357533	0.00415076	0.00345267	0.00341255	6.569e-12
滦平县	0.00073318	0.00070262	0.00070158	0.00095568	0.00112797	0.00135116	0.00136383	0.00200395	0.00215738	0.00260345	0.00304952	0.0035474	0.00433021	0.0043476	0.00462354	0.00508221	0.00374239	0.00409197	0.00494448	0.0053533	7.3318e-12
隆化县	0.00079379	0.00085482	0.00097282	0.00123747	0.00144018	0.00161377	0.00193829	0.00236389	0.00251261	0.00314553	0.00377845	0.00416354	0.00467694	0.0050944	0.0054663	0.00571632	0.00584082	0.00645948	0.00777009	0.00863919	7.9379e-12
丰宁满族自治县	0.00076611	0.00086447	0.00133273	0.00160558	0.00171578	0.00197837	0.00234172	0.00244495	0.00215253	0.00253401	0.00291548	0.00327354	0.00375534	0.00395392	0.00414254	0.00446203	0.00409335	0.00441306	0.00508458	0.00548135	7.6611e-12
宽城满族自治县	0.00043481	0.000441	0.00044693	0.00058132	0.00066066	0.00077568	0.0009757	0.00118	0.00128	0.001659	0.002038	0.00241796	0.002822	0.00295992	0.00306005	0.003168	0.00238466	0.002518	0.00283581	0.0029276	4.3481e-12
围场满族蒙古族自治县	0.00096057	0.00105845	0.00109349	0.00133237	0.00147121	0.00159335	0.00209102	0.00249459	0.0026817	0.00371049	0.00473927	0.0052603	0.00643169	0.0067625	0.00713218	0.0067105	0.00669855	0.00767336	0.0086576	0.00933668	9.6057e-12
平泉市	0.0010234	0.00102052	0.00094299	0.00135505	0.00159652	0.00192007	0.00221473	0.00271537	0.00293085	0.00369868	0.0044665	0.00532066	0.00598106	0.00639609	0.00615233	0.00542199	0.00437682	0.00498711	0.00558824	0.00576817	1.0234e-11
沧县	0.00201817	0.00207365	0.00177664	0.00224611	0.00234774	0.00248836	0.00272389	0.00329309	0.00352611	0.00395535	0.00438458	0.00465858	0.00477976	0.00478463	0.00474952	0.00408876	0.0035504	0.00409305	0.00447012	0.00454512	2.01817e-11
青县	0.00111627	0.00115589	0.00148306	0.00207173	0.00245118	0.00277195	0.00316522	0.00358702	0.0038299	0.00456846	0.00530701	0.00628753	0.0072026	0.00706261	0.00701541	0.00717514	0.00715921	0.00690739	0.00663973	0.00645476	1.11627e-11
东光县	0.00088288	0.00088301	0.00132274	0.00169984	0.00179727	0.00196924	0.00254923	0.00281949	0.00308623	0.00358584	0.00408544	0.00454732	0.00497018	0.00531037	0.004999	0.00493765	0.00526971	0.00552869	0.00588599	0.0061558	8.8288e-12
海兴县	0.00032154	0.00031382	0.00039567	0.00059966	0.00062608	0.00064703	0.00068202	0.0007881	0.00085358	0.00105962	0.00126566	0.00123616	0.00142388	0.00150239	0.00138265	0.00153795	0.0013242	0.00160085	0.00199296	0.00216891	3.2154e-12
盐山县	0.00073026	0.00063889	0.00076245	0.00111403	0.00117826	0.00122309	0.00147968	0.00175005	0.00183658	0.0022227	0.00260881	0.002666	0.00293339	0.00297666	0.00282424	0.00272434	0.0017846	0.00179387	0.00200319	0.00188664	7.3026e-12
肃宁县	0.00101049	0.0010063	0.00129156	0.00169631	0.00199408	0.00225428	0.00208215	0.00215329	0.00235712	0.00300513	0.00365313	0.00402395	0.00482865	0.00469808	0.00448292	0.0042945	0.00408474	0.00384191	0.00395679	0.00404229	1.01049e-11
南皮县	0.00098632	0.00077829	0.00117488	0.0012472	0.00136544	0.001447	0.00156238	0.00182963	0.0020289	0.00243028	0.00283165	0.00320801	0.00365941	0.00383356	0.00395971	0.00413231	0.00365385	0.00396026	0.00432248	0.00466025	9.8632e-12
吴桥县	0.00111226	0.0011566	0.00142354	0.00147128	0.00160533	0.00169819	0.00189213	0.00212913	0.00228733	0.00326077	0.00423421	0.00472593	0.00531673	0.00574769	0.00584776	0.0060036	0.00542105	0.00566372	0.00592038	0.00604953	1.11226e-11
献县	0.00143178	0.0014364	0.00169278	0.00206628	0.00235719	0.00256239	0.00350053	0.00416357	0.00442204	0.00482682	0.00523159	0.0054273	0.00605353	0.00628067	0.00618242	0.00626541	0.00499303	0.00529825	0.00607386	0.00627923	1.43178e-11
孟村回族自治县	0.00025846	0.00024752	0.00041057	0.00052663	0.00053016	0.00059361	0.00056396	0.00065473	0.00074316	0.00096643	0.0011897	0.00135405	0.00145129	0.00156384	0.00150355	0.00148959	0.00097198	0.00119631	0.00142429	0.0014941	2.5846e-12
泊头市	0.00130664	0.00130493	0.00139792	0.00186741	0.00201358	0.00226998	0.00221849	0.00255252	0.00257244	0.00312033	0.00366821	0.00366696	0.00385748	0.0038928	0.00385275	0.00320373	0.00252632	0.00278595	0.0030991	0.00321784	1.30664e-11
任丘市	0.00132559	0.00140226	0.00166212	0.00200692	0.00222996	0.00235129	0.0022096	0.00239754	0.00253989	0.00290909	0.00327828	0.0035385	0.00381534	0.00383389	0.00399409	0.00361027	0.00277696	0.00243412	0.00238104	0.00237349	1.32559e-11
黄骅市	0.0008611	0.00072592	0.00109885	0.00136471	0.00149192	0.00172057	0.0020584	0.00267522	0.00277488	0.00369064	0.00460639	0.00498904	0.0053114	0.00558517	0.00620616	0.00596407	0.0051827	0.00559447	0.0055315	0.00557277	8.611e-12
河间市	0.00156274	0.00157962	0.00176414	0.00200354	0.00221033	0.00240449	0.00259704	0.00276293	0.00292436	0.00342983	0.00393529	0.00433842	0.00498261	0.00531125	0.00528738	0.0053502	0.00337161	0.00364305	0.00393541	0.00391858	1.56274e-11
固安县	0.00208034	0.0021073	0.00214164	0.00255079	0.00278462	0.00293297	0.00337379	0.00393791	0.00416485	0.00458801	0.00501116	0.00568848	0.00623752	0.00614507	0.00562554	0.00571841	0.0059566	0.00620985	0.00651588	0.00673529	2.08034e-11
永清县	0.00173323	0.00185139	0.00183634	0.0021435	0.00244759	0.00268683	0.00363083	0.00417824	0.00431446	0.00499079	0.00566712	0.00661644	0.00713196	0.0076326	0.00855902	0.00827793	0.00754559	0.007942	0.00914868	0.00964097	1.73323e-11
香河县	0.00138748	0.00149873	0.0016258	0.00204687	0.00207088	0.00215388	0.00211958	0.00241708	0.00248325	0.00265911	0.00283497	0.00330737	0.00305084	0.00293126	0.00294295	0.00292656	0.00267944	0.00285609	0.00303522	0.00308547	1.38748e-11
大城县	0.00093074	0.00095462	0.00099569	0.00136185	0.00146611	0.00154935	0.00176443	0.00201613	0.00212759	0.0024742	0.0028208	0.00297993	0.00321004	0.00338912	0.00318638	0.00320675	0.00259028	0.00280395	0.00295596	0.00298563	9.3074e-12
文安县	0.00106393	0.00109669	0.00122066	0.00130261	0.00142788	0.00155879	0.00141395	0.00159445	0.00168985	0.00210316	0.00251647	0.00248342	0.00257207	0.00263591	0.0023776	0.00218675	0.00195364	0.00196826	0.00212913	0.00219106	1.06393e-11
大厂回族自治县	0.00045808	0.00047539	0.00094906	0.00098064	0.00096125	0.00105241	0.00101164	0.00118399	0.00122258	0.00145134	0.0016801	0.00187505	0.00177867	0.00186869	0.00179222	0.00131938	0.00080094	0.000653	0.0007861	0.00079124	4.5808e-12
霸州市	0.00135572	0.00137302	0.00144388	0.00164442	0.00171336	0.00174847	0.00195217	0.00209067	0.00210021	0.00240526	0.00271031	0.00316974	0.00322814	0.00329718	0.00312772	0.00295594	0.00202314	0.00203057	0.0019097	0.00183042	1.35572e-11
三河市	0.00225847	0.00224864	0.00253249	0.00292166	0.00307179	0.00315222	0.00349273	0.0041093	0.00409992	0.0046967	0.00529347	0.00627065	0.00572821	0.00592582	0.00616114	0.00591684	0.00271773	0.00283153	0.00307037	0.00307414	2.25847e-11
冀州区	0.00118758	0.00122322	0.00151153	0.00163244	0.00193215	0.00193866	0.00158851	0.00160855	0.00171581	0.00206406	0.0024123	0.00249563	0.00249752	0.00253086	0.00239187	0.00250838	0.00208086	0.00217935	0.00217537	0.00217528	1.18758e-11
枣强县	0.00109342	0.00108719	0.0012631	0.00143549	0.0016989	0.00173421	0.0016351	0.00185033	0.00201202	0.00252894	0.00304586	0.00312642	0.00330294	0.00338658	0.00314805	0.00337732	0.00238125	0.00252662	0.00262718	0.00260829	1.09342e-11
武邑县	0.00107723	0.00110218	0.00142457	0.00170504	0.00190166	0.0018301	0.00185794	0.00213788	0.00244182	0.00291087	0.00337991	0.00378213	0.00406505	0.00389299	0.00379494	0.00405339	0.00405413	0.00439007	0.00475559	0.00502542	1.07723e-11
武强县	0.00042009	0.00043898	0.00059748	0.00078358	0.00082389	0.00084324	0.0009375	0.00113111	0.00122235	0.00149345	0.00176454	0.00188889	0.00203749	0.0020703	0.00191708	0.00211351	0.00164451	0.00172652	0.00209351	0.00217562	4.2009e-12
饶阳县	0.001044	0.00107375	0.00147979	0.00205888	0.00222816	0.00211728	0.00172142	0.00182256	0.00207466	0.0024015	0.00272834	0.00314715	0.00420691	0.00403913	0.00420748	0.00473347	0.00457795	0.00474738	0.00544175	0.00592698	1.044e-11
安平县	0.00067185	0.00069871	0.00085805	0.00107084	0.00112156	0.00111848	0.00140615	0.00164811	0.00182114	0.0020964	0.00237166	0.00266732	0.00280851	0.00282162	0.00262389	0.00294409	0.00256936	0.00249133	0.00283881	0.00290857	6.7185e-12
故城县	0.00191547	0.00195731	0.00205517	0.0024962	0.00283512	0.00299601	0.00266101	0.00280299	0.00305511	0.00364247	0.00422982	0.00461023	0.0055752	0.0053813	0.00512705	0.00546934	0.00407213	0.00407752	0.00466227	0.00479997	1.91547e-11
景县	0.00146494	0.0015098	0.00174863	0.00212199	0.00230633	0.00236382	0.00265084	0.00286778	0.00292965	0.00349302	0.00405638	0.0043085	0.00445134	0.00450211	0.0041556	0.00431759	0.00350835	0.0035472	0.00370082	0.00368141	1.46494e-11
阜城县	0.00082063	0.00087088	0.00104368	0.00129999	0.00151868	0.00139322	0.00140091	0.00141915	0.00172195	0.00212975	0.00253755	0.00289016	0.00299786	0.00312327	0.00342654	0.00377358	0.00331458	0.00348595	0.00357978	0.00362923	8.2063e-12
深州市	0.00167862	0.00180015	0.00219187	0.00270259	0.00296745	0.00296849	0.00262881	0.00305394	0.00342944	0.00464841	0.00586738	0.00631541	0.0065319	0.00709853	0.00656994	0.00691771	0.00591714	0.00632559	0.00665723	0.00683527	1.67862e-11
小店区	0.00043775	0.00050491	0.00056953	0.00063568	0.00066581	0.00069325	0.00079505	0.00089684	0.00112711	0.0012398	0.00130166	0.00134108	0.00142141	0.00147449	0.00149542	0.00154162	0.00136918	0.00143817	0.00079675	0.00065657	4.3775e-12
迎泽区	5.21e-06	9.47e-06	9.74e-06	2.434e-05	2.174e-05	1.632e-05	2.191e-05	2.75e-05	7.529e-05	7.73e-05	7.867e-05	8.376e-05	9.039e-05	9.014e-05	8.246e-05	7.052e-05	7.315e-05	6.158e-05	6.303e-05	6.343e-05	5.21e-14
杏花岭区	1.223e-05	4.166e-05	2.216e-05	3.759e-05	3.099e-05	3.093e-05	3.897e-05	4.7e-05	5.021e-05	7.464e-05	0.0001373	0.00013757	0.00014354	0.00014075	0.00012341	0.00010843	0.00012183	0.00011003	0.00011772	0.00011251	1.223e-13
尖草坪区	0.00014835	0.00018161	0.00018207	0.00018929	0.00019522	0.00019618	0.00021995	0.00024372	0.00037622	0.00041353	0.00047392	0.00047869	0.00053146	0.00056643	0.00061712	0.00069027	0.0007278	0.00066947	0.00054978	0.00050593	1.4835e-12
万柏林区	7.273e-05	0.00010196	8.106e-05	9.043e-05	0.00010198	9.033e-05	8.995e-05	8.957e-05	0.00012923	0.00013578	0.00014759	0.00013603	0.00015112	0.00015619	0.00013924	0.00010398	0.00010154	8.399e-05	6.451e-05	6.149e-05	7.273e-13
晋源区	0.00027986	0.00029567	0.0003075	0.00032257	0.00033815	0.00033878	0.00036655	0.00039431	0.00047807	0.00049993	0.00054622	0.00063231	0.00066804	0.00071062	0.00075927	0.00077594	0.00081156	0.00085451	0.00065628	0.00061211	2.7986e-12
清徐县	0.00092778	0.0010136	0.00115803	0.00132363	0.00141562	0.00142114	0.00148362	0.00154609	0.00188979	0.00210454	0.00239507	0.00250261	0.00257579	0.00271031	0.00258095	0.00259839	0.0026544	0.00259189	0.00156883	0.00112171	9.2778e-12
阳曲县	0.00020955	0.00028204	0.00031351	0.00035195	0.00036875	0.00040828	0.00044689	0.00048549	0.00053973	0.00060231	0.00067329	0.00075379	0.00083556	0.00094198	0.00093604	0.00095184	0.00107161	0.00122226	0.00108294	0.00115868	2.0955e-12
娄烦县	5.228e-05	9.762e-05	9.865e-05	9.804e-05	8.994e-05	7.894e-05	8.312e-05	8.73e-05	0.00015333	0.00018918	0.00023014	0.00024769	0.00035985	0.00039295	0.00035301	0.00040268	0.00041109	0.00043571	0.00043063	0.0004447	5.228e-13
古交市	0.00014452	0.00016366	0.00017408	0.00018777	0.00019977	0.00017832	0.00017372	0.00016912	0.00020335	0.00026933	0.00033347	0.00035264	0.00039176	0.00042683	0.0003937	0.00043482	0.00049197	0.00049047	0.00040226	0.00035648	1.4452e-12
南郊区	0.00025023	0.00039265	0.00045449	0.00055129	0.00063008	0.00068688	0.00075917	0.00083145	0.00082354	0.00084242	0.00091453	0.00102106	0.00113751	0.00121742	0.00123222	0.00126172	0.0013302	0.001371	0.00146116	0.00155644	2.5023e-12
新荣区	5.69e-05	0.00015466	0.00018926	0.00022929	0.000262	0.0002912	0.0003222	0.0003532	0.00039301	0.00044349	0.0005088	0.00057937	0.00064565	0.00070935	0.0007242	0.00076144	0.00080875	0.00088461	0.00082748	0.00088872	5.69e-13
平城区	9.794e-05	9.794e-05	9.794e-05	9.794e-05	9.795e-05	9.795e-05	9.797e-05	9.803e-05	9.82e-05	9.872e-05	0.00010036	0.00010455	0.00010874	0.00010842	0.0001081	0.00010778	0.00010746	0.00010714	0.00010682	0.0001067	9.794e-13
云州区	0.00016816	0.00043089	0.00040835	0.00049473	0.0005302	0.00058076	0.00062404	0.00066731	0.00075645	0.00088612	0.00101532	0.00116267	0.00130485	0.0013609	0.0013976	0.00141308	0.00148109	0.00151614	0.00151087	0.00151548	1.6816e-12
阳高县	0.00023468	0.00038795	0.0004236	0.00053316	0.00058721	0.00062415	0.00072873	0.0008333	0.00090396	0.00133783	0.00168147	0.00192682	0.00208858	0.00216846	0.00202186	0.00219982	0.00235565	0.00247614	0.00256381	0.00280575	2.3468e-12
天镇县	0.00015836	0.00035579	0.00038818	0.00042232	0.00050774	0.00057976	0.00058548	0.0005912	0.00059695	0.00069525	0.00091337	0.00095912	0.00105297	0.00110705	0.00107084	0.00123734	0.00124632	0.00132338	0.00144153	0.001406	1.5836e-12
广灵县	8.158e-05	0.00024027	0.00026837	0.00029261	0.00032189	0.00034963	0.00041103	0.00047242	0.00049314	0.0006893	0.00082189	0.0009542	0.00105256	0.00113827	0.00115379	0.00115104	0.00123623	0.00128074	0.00131532	0.00136008	8.158e-13
灵丘县	8.139e-05	0.00025046	0.00027664	0.00031357	0.00034807	0.00036781	0.0003768	0.00038579	0.00043809	0.00049807	0.00056698	0.0006486	0.00069962	0.00073213	0.00076917	0.00084919	0.00088615	0.00091953	0.00095373	0.00094033	8.139e-13
浑源县	0.00022381	0.00052344	0.00058123	0.0007016	0.00077393	0.0008019	0.00093601	0.00107011	0.00111078	0.00120435	0.00137861	0.0014989	0.00164313	0.00177705	0.00169824	0.00164575	0.00169955	0.00180094	0.00155224	0.00166188	2.2381e-12
左云县	7.232e-05	0.00015681	0.00017215	0.00020051	0.00022126	0.00022675	0.00023276	0.00023876	0.00031216	0.00038029	0.00042427	0.0004627	0.00050439	0.0005372	0.00055714	0.00057207	0.00058073	0.00052893	0.00058063	0.0006207	7.232e-13
矿区	0.00075763	0.00078381	0.00082561	0.00100751	0.00111636	0.00119881	0.00138301	0.00159754	0.0017173	0.00195883	0.00222445	0.00244925	0.00266617	0.00281556	0.00277772	0.00289746	0.0028391	0.00294217	0.00312666	0.00321189	7.5763e-12
郊区	0.00027117	0.00031572	0.00037426	0.0003425	0.00034918	0.00036398	0.00036971	0.00037544	0.00030125	0.00036993	0.00048302	0.00051191	0.00052774	0.00053732	0.00055717	0.00055788	0.00054174	0.00054049	0.00029593	0.00025247	2.7117e-12
平定县	0.00018095	0.00024228	0.00021904	0.00026838	0.00029628	0.00032272	0.00034523	0.00036773	0.00041859	0.00045703	0.00059472	0.00064893	0.0007633	0.00089089	0.00080642	0.00083944	0.00086439	0.00092161	0.00091737	0.00098509	1.8095e-12
盂县	0.0001647	0.00018428	0.0001763	0.0002442	0.0002341	0.00025243	0.00030247	0.0003525	0.00042165	0.00049942	0.00061697	0.00068066	0.00076044	0.0008107	0.00075367	0.0007848	0.00078234	0.00081336	0.00075761	0.00075429	1.647e-12
上党区	0.00038813	0.00039991	0.00039506	0.00046538	0.00042965	0.00045048	0.00054743	0.00064438	0.00047792	0.0006224	0.00081163	0.00103644	0.00102851	0.00113139	0.00118457	0.00132638	0.0013766	0.00135935	0.00126627	0.00132025	3.8813e-12
屯留区	0.00052563	0.00058785	0.00068638	0.0006971	0.00066304	0.00067718	0.00074394	0.0008107	0.0007405	0.0008067	0.00096898	0.00106665	0.00110189	0.00118708	0.00113524	0.00123202	0.00125596	0.00127168	0.00106731	0.0009934	5.2563e-12
潞城区	0.00022562	0.00026963	0.00029449	0.00034487	0.00029097	0.00034541	0.00038948	0.00043354	0.0003758	0.00046659	0.00059277	0.00065559	0.00073248	0.000777	0.00078472	0.00082084	0.00081721	0.0007584	0.00059059	0.0005634	2.2562e-12
襄垣县	0.00059167	0.00063054	0.00067607	0.00072556	0.00069432	0.00070621	0.0007065	0.00070678	0.00064611	0.00075104	0.00089386	0.00107	0.00116012	0.00123031	0.00110482	0.00111351	0.00123167	0.00126216	0.0008788	0.00074301	5.9167e-12
平顺县	0.00019637	0.00021448	0.00021329	0.00022231	0.0002252	0.00026009	0.00029688	0.00033367	0.00030949	0.00037319	0.00042788	0.0004907	0.00046155	0.00048243	0.00048272	0.00052855	0.00056424	0.00058439	0.00051083	0.00052269	1.9637e-12
黎城县	0.00024215	0.00027908	0.00031353	0.00036937	0.00034803	0.0003519	0.00034552	0.00033913	0.00034171	0.0003891	0.00045508	0.00048991	0.00047742	0.00055147	0.00053605	0.00053591	0.00050488	0.00043457	0.00042937	0.0004211	2.4215e-12
壶关县	0.00023486	0.00025344	0.00025366	0.00026891	0.00024837	0.00026501	0.00030873	0.00035244	0.00032034	0.00045452	0.00055364	0.00070474	0.00077644	0.00087331	0.00088703	0.00092869	0.00094135	0.00095502	0.00089902	0.00089652	2.3486e-12
长子县	0.00073293	0.00080075	0.00089425	0.0009829	0.00104871	0.00098662	0.0011307	0.00127477	0.00118602	0.00129378	0.00160588	0.00169518	0.00183924	0.00189784	0.00186103	0.00206736	0.00207915	0.00227012	0.00164115	0.0016194	7.3293e-12
武乡县	0.00026599	0.00028972	0.0002825	0.00031437	0.00029303	0.00028987	0.00030057	0.00031127	0.00033116	0.00038699	0.00047192	0.00052026	0.00052628	0.00057622	0.00057648	0.00061216	0.00064693	0.00076433	0.0006302	0.00066065	2.6599e-12
沁县	0.00023178	0.00024856	0.00028274	0.00033142	0.00037543	0.00035642	0.000379	0.00040158	0.0004161	0.00052677	0.00058754	0.00062227	0.00070173	0.00081858	0.00094247	0.00101015	0.00097326	0.00097089	0.00087691	0.00083617	2.3178e-12
沁源县	0.00011106	0.00011655	0.00013977	0.00018518	0.00021342	0.00022045	0.00023764	0.00025482	0.00028248	0.00033383	0.00034692	0.00040483	0.0004225	0.00044156	0.00046938	0.00049332	0.00050155	0.00051422	0.00042645	0.00039621	1.1106e-12
沁水县	0.00020331	0.00023357	0.00026823	0.00031201	0.0003099	0.00035541	0.00040518	0.00045495	0.00050625	0.00068073	0.00073651	0.00082369	0.0009193	0.00097309	0.00104328	0.0011072	0.00112154	0.00144066	0.00139654	0.00153581	2.0331e-12
阳城县	0.00027838	0.00030791	0.0003503	0.00042581	0.00045796	0.00053112	0.000644	0.00075688	0.00087859	0.00104259	0.00120801	0.00137169	0.00149133	0.00157604	0.00178492	0.00174731	0.00167656	0.00156838	0.00156643	0.00156124	2.7838e-12
陵川县	0.00019228	0.00022476	0.0002657	0.00029346	0.00032372	0.0003257	0.00034255	0.0003594	0.00043821	0.00054634	0.00067765	0.00070145	0.00078536	0.000813	0.00090056	0.00093792	0.00099043	0.00097936	0.00096348	0.00095422	1.9228e-12
泽州县	0.00036241	0.00042445	0.00053212	0.00063749	0.0007246	0.00075981	0.00081303	0.00086625	0.00109201	0.00133893	0.00189505	0.00205972	0.0020416	0.00213203	0.00252623	0.00274512	0.00266913	0.00233603	0.00250157	0.00266936	3.6241e-12
高平市	0.00041791	0.00044936	0.00054955	0.00068399	0.00080779	0.00088406	0.00107093	0.0012578	0.00139766	0.00156391	0.00200741	0.0022959	0.00234793	0.00228602	0.00285757	0.00280102	0.00274203	0.00256095	0.00234188	0.00221558	4.1791e-12
朔城区	0.00031337	0.00051643	0.00060244	0.00067405	0.00070612	0.00074583	0.00093836	0.00113089	0.00156165	0.00161826	0.00192158	0.00237295	0.00286105	0.00285528	0.00222439	0.00221943	0.00208859	0.00198687	0.00151425	0.00144921	3.1337e-12
平鲁区	0.0001564	0.00030595	0.00032666	0.0003552	0.00022409	0.0003436	0.00042353	0.00050345	0.00050918	0.00057014	0.00083927	0.00083904	0.00099249	0.00099776	0.00067909	0.00077249	0.00079965	0.00084243	0.0011282	0.00108445	1.564e-12
山阴县	0.00058056	0.00068512	0.00072597	0.00083821	0.00096013	0.00113099	0.00124196	0.00135292	0.00155979	0.00174264	0.00220389	0.00240472	0.00274806	0.00295303	0.00256682	0.00241898	0.00234308	0.00218566	0.00179288	0.00161802	5.8056e-12
应县	0.00029678	0.00059821	0.00066471	0.00064266	0.00077876	0.00084091	0.00097571	0.0011105	0.00138572	0.00159988	0.00188228	0.00233718	0.00283231	0.00293991	0.00295696	0.00312313	0.00319181	0.00332673	0.00315804	0.00321712	2.9678e-12
右玉县	0.00013171	0.00027077	0.00025728	0.00026513	0.00024314	0.00033195	0.00035046	0.00036896	0.00040919	0.00050535	0.00065019	0.00079771	0.0010619	0.00119573	0.00125851	0.00128128	0.00119501	0.00132609	0.00133216	0.00136672	1.3171e-12
怀仁市	0.00024589	0.00050234	0.00042779	0.00048755	0.00057768	0.00068078	0.00084659	0.00101239	0.00091839	0.00116727	0.00134177	0.00171163	0.00218804	0.00220628	0.00215491	0.00223018	0.00241053	0.00265959	0.00208048	0.0021762	2.4589e-12
榆次区	0.00078335	0.00082056	0.00084207	0.0009336	0.00105296	0.00103231	0.00124472	0.00145713	0.00183719	0.00205883	0.0021537	0.00244795	0.00274271	0.00298219	0.00303125	0.00319333	0.00340362	0.00351438	0.00241114	0.00209275	7.8335e-12
太谷区	0.00065101	0.00080103	0.00089348	0.00099942	0.00110436	0.00116082	0.00108879	0.00101676	0.00147611	0.00173549	0.00203808	0.00240774	0.00283715	0.0030552	0.00316695	0.00331102	0.00368775	0.00388257	0.00360011	0.00374935	6.5101e-12
榆社县	0.00016821	0.00017348	0.00018228	0.00020783	0.00014775	0.00015532	0.00018506	0.0002148	0.00032486	0.00035029	0.00038338	0.00046215	0.0005202	0.00065648	0.00068304	0.00073416	0.00076932	0.00078292	0.00081046	0.00084104	1.6821e-12
左权县	0.00019494	0.00019799	0.00021119	0.00023153	0.00030026	0.00022216	0.00023568	0.0002492	0.0003197	0.00035386	0.0004281	0.00047749	0.00049817	0.0006482	0.00063931	0.00062797	0.00067406	0.00076759	0.00076253	0.00082189	1.9494e-12
和顺县	0.00016642	0.00018733	0.0002143	0.0002571	0.00027698	0.00026985	0.0002698	0.00026974	0.0002489	0.00034384	0.00032131	0.00047548	0.0004987	0.00048938	0.00051986	0.00051427	0.00055657	0.00066262	0.00059834	0.00063829	1.6642e-12
昔阳县	0.00019606	0.00023377	0.00024107	0.00028631	0.00027961	0.00028549	0.00035457	0.00042364	0.00050018	0.00054341	0.00062488	0.0006509	0.00074203	0.00084059	0.00082734	0.00086766	0.00088369	0.00099006	0.00091977	0.00095184	1.9606e-12
寿阳县	0.00036408	0.00047323	0.00056453	0.00071114	0.00079709	0.00083768	0.00081398	0.00079028	0.0011365	0.00138769	0.00158237	0.00168	0.00187898	0.00204487	0.00215235	0.00222523	0.00218473	0.00227328	0.00184771	0.00166301	3.6408e-12
祁县	0.00053674	0.0005886	0.00072734	0.00081941	0.00089729	0.0008341	0.0009084	0.00098269	0.00132867	0.0015504	0.00178032	0.00204846	0.00237399	0.00255715	0.0025707	0.0028463	0.00305092	0.00305898	0.00289923	0.00282174	5.3674e-12
平遥县	0.00055329	0.00068418	0.00077704	0.00091601	0.00108954	0.00098612	0.0011126	0.00123907	0.00143678	0.00153379	0.00194893	0.00221265	0.00235473	0.00266257	0.00252231	0.00256252	0.00246714	0.00223688	0.00206804	0.0019827	5.5329e-12
灵石县	0.00011586	0.00014966	0.00014942	0.00015165	0.00014444	0.00015876	0.00022275	0.00028674	0.00041962	0.00050304	0.00058864	0.00064598	0.00075453	0.00088023	0.00093389	0.00093621	0.00094795	0.00079258	0.00077239	0.00074926	1.1586e-12
介休市	0.00028357	0.00030362	0.00031702	0.00033988	0.00035085	0.00038554	0.00040888	0.00043221	0.00057587	0.00069407	0.0008581	0.00094357	0.00099995	0.00108327	0.00115793	0.00124436	0.00110454	0.00110148	0.00094513	0.00087288	2.8357e-12
盐湖区	0.00042703	0.00051852	0.00061895	0.00069052	0.00077838	0.00083249	0.00096383	0.00109517	0.00145302	0.00157795	0.00182707	0.00196444	0.00219914	0.0023897	0.00242139	0.00256861	0.00279941	0.00328734	0.00345222	0.00381962	4.2703e-12
临猗县	0.00138515	0.00158973	0.00193105	0.00228084	0.00242662	0.00257996	0.00316489	0.00374981	0.00396573	0.00498347	0.00609357	0.00703807	0.00783705	0.00873408	0.00882179	0.00877894	0.00932144	0.00900555	0.00972629	0.0100623	1.38515e-11
万荣县	0.00039719	0.00048722	0.00055609	0.0006731	0.00072265	0.00088327	0.00108661	0.00128995	0.00168441	0.00205345	0.00247775	0.00309218	0.00324615	0.00354415	0.00364957	0.00357533	0.00381135	0.00399544	0.00400668	0.00407455	3.9719e-12
闻喜县	0.00036016	0.00041461	0.00046296	0.00050655	0.00050942	0.00056823	0.0006615	0.00075476	0.00108143	0.00124182	0.00155255	0.00173191	0.00205387	0.00232289	0.0023037	0.00239557	0.00262643	0.00269952	0.00331572	0.0036606	3.6016e-12
稷山县	0.00025007	0.00031092	0.00034492	0.00046949	0.00052066	0.00066435	0.00084076	0.00101717	0.00108628	0.00150066	0.00173042	0.00190306	0.00209696	0.00232053	0.00236636	0.00245931	0.00249196	0.00282381	0.0025538	0.00256917	2.5007e-12
新绛县	0.00045785	0.00047417	0.00055149	0.00055515	0.00059347	0.00074885	0.00099971	0.00125057	0.00183544	0.00203065	0.0023323	0.00283485	0.00334185	0.00345645	0.00362641	0.00362341	0.00376454	0.0038796	0.00349186	0.00334294	4.5785e-12
垣曲县	0.00018399	0.00018328	0.00020905	0.00024586	0.00024388	0.00029588	0.00034457	0.00039326	0.00044585	0.00050011	0.00059591	0.00067945	0.00080361	0.00088298	0.00091053	0.00099802	0.00124363	0.00133446	0.00137826	0.00145555	1.8399e-12
夏县	0.00033686	0.00040681	0.00042924	0.00050475	0.00052051	0.00065418	0.00089303	0.00113188	0.0019445	0.00230796	0.00253329	0.00299569	0.00325893	0.00342191	0.0036082	0.0038558	0.00405221	0.00419741	0.00367146	0.00353001	3.3686e-12
平陆县	0.00019495	0.0002095	0.0002345	0.00027735	0.00026231	0.00029486	0.00034075	0.00038663	0.00059227	0.00106366	0.00124669	0.00142103	0.00162686	0.00177619	0.00187928	0.00187856	0.00197852	0.0020924	0.00178903	0.0015874	1.9495e-12
芮城县	0.00059378	0.00062514	0.00071018	0.00082485	0.00092999	0.00106907	0.00124457	0.00142007	0.0018175	0.00269427	0.00327473	0.00366246	0.00407802	0.00445844	0.0043865	0.00436895	0.00449218	0.00485102	0.00448395	0.00408367	5.9378e-12
永济市	0.00073843	0.00082899	0.0008856	0.00089446	0.00112797	0.00133808	0.00142147	0.00150486	0.00173765	0.00257799	0.00308577	0.00330582	0.00376966	0.00418064	0.0040819	0.00424021	0.00444011	0.00465065	0.00422364	0.00415496	7.3843e-12
河津市	0.00018816	0.00019878	0.00028069	0.00037768	0.00044225	0.00052451	0.00061881	0.0007131	0.00083627	0.00103629	0.00126575	0.00134175	0.00139061	0.00152252	0.00156052	0.00148993	0.00156467	0.00169719	0.00166909	0.00161517	1.8816e-12
忻府区	0.00050195	0.00060743	0.00061522	0.00066807	0.00063542	0.0006815	0.00073957	0.00079763	0.00110077	0.00120805	0.00130205	0.00134385	0.00133254	0.00146393	0.00145181	0.00150544	0.00164015	0.00168863	0.00163732	0.00166259	5.0195e-12
定襄县	0.00017166	0.00023456	0.00026962	0.00030646	0.00029821	0.00031589	0.00039808	0.00048026	0.00054779	0.00063259	0.0006526	0.00065244	0.00062459	0.00069756	0.00062713	0.00064347	0.00073491	0.00082453	0.00087368	0.00093529	1.7166e-12
五台县	0.00020515	0.00023598	0.0002525	0.00028914	0.00030173	0.00032505	0.00033909	0.00035312	0.00051817	0.00071195	0.00078826	0.0008593	0.00093512	0.00098432	0.00089825	0.00091862	0.00092996	0.00102284	0.000865	0.00080722	2.0515e-12
代县	0.00011464	0.00020876	0.00021507	0.00024109	0.00021644	0.00024685	0.00026191	0.00027696	0.00029137	0.0003642	0.00041869	0.00049295	0.00056314	0.00056113	0.00056188	0.00056743	0.00056393	0.00061579	0.00059165	0.00060683	1.1464e-12
繁峙县	0.00013671	0.00019057	0.00023096	0.0002674	0.00024852	0.00030841	0.00031133	0.00031425	0.0004322	0.00049873	0.00057771	0.00061885	0.00072612	0.00081716	0.00083155	0.00089727	0.00096113	0.00107977	0.00118617	0.00128646	1.3671e-12
宁武县	4.722e-05	7.114e-05	9.977e-05	9.965e-05	8.685e-05	0.00010363	9.839e-05	9.314e-05	0.00017678	0.00019341	0.00022181	0.00020811	0.00031271	0.00036696	0.00030792	0.00036608	0.00039299	0.00045523	0.00040452	0.00040084	4.722e-13
静乐县	8.913e-05	0.00014551	0.00015467	0.00017234	0.00019469	0.00017559	0.00019835	0.00022111	0.00027599	0.00042542	0.0003311	0.00036345	0.00046854	0.00055247	0.00058212	0.00062755	0.00070301	0.00070155	0.00074122	0.00072658	8.913e-13
神池县	9.71e-05	0.00018665	0.00023693	0.00020452	0.00021423	0.00029258	0.00040768	0.00052278	0.00057058	0.00066722	0.00071821	0.00085316	0.00101625	0.00118856	0.00119131	0.00130581	0.00143853	0.00173447	0.0015907	0.00149447	9.71e-13
五寨县	0.00011229	0.00022294	0.00023669	0.00021818	0.00021029	0.00021748	0.00026506	0.00031264	0.00036348	0.00055037	0.00057431	0.00062828	0.00076707	0.00086243	0.00059967	0.00070341	0.00079677	0.00086822	0.00085857	0.00086164	1.1229e-12
岚县	9.743e-05	0.00016948	0.00017407	0.00013792	0.00016809	0.00017646	0.00020366	0.00023085	0.00030278	0.00041303	0.00041121	0.00045423	0.00049554	0.00051096	0.00040246	0.00040608	0.00046229	0.00053774	0.00062847	0.00061061	9.743e-13
河曲县	7.088e-05	9.974e-05	0.00014488	0.00016186	0.00018177	0.00018816	0.00024996	0.00031175	0.00036403	0.00047707	0.00051409	0.00053607	0.00058375	0.0006408	0.00044493	0.00058817	0.00064667	0.00067376	0.00058927	0.00060329	7.088e-13
保德县	5.272e-05	0.00010835	0.00013209	0.00013223	0.00012246	9.922e-05	0.00016761	0.000236	0.0002738	0.00033586	0.00035386	0.00058067	0.0006497	0.00068479	0.00050859	0.0005782	0.00062258	0.00070714	0.00070809	0.0007109	5.272e-13
偏关县	0.00010222	0.0001494	0.00017253	0.00020321	0.00023269	0.00021854	0.00027464	0.00033073	0.00043144	0.00049594	0.00062333	0.0007118	0.00081029	0.00082862	0.00074494	0.0007509	0.00074167	0.00070051	0.00068529	0.00067589	1.0222e-12
原平市	0.00041435	0.00059051	0.00057249	0.000724	0.00075103	0.00089587	0.00096026	0.00102465	0.00118533	0.00146925	0.00178025	0.00209971	0.00226315	0.00220945	0.0020372	0.00218942	0.00240405	0.00254455	0.00237713	0.00245695	4.1435e-12
尧都区	0.00048367	0.00053033	0.0006058	0.00066193	0.00061077	0.00067678	0.00075174	0.00082669	0.00112037	0.00144185	0.00157503	0.00166958	0.00179626	0.0019618	0.00178831	0.00171075	0.00159143	0.00147743	0.00156542	0.00160882	4.8367e-12
曲沃县	0.00034801	0.00039827	0.00044045	0.00056206	0.00060113	0.0006519	0.0007211	0.0007903	0.00127546	0.00166099	0.00177422	0.0019119	0.00206743	0.00222858	0.00219721	0.00234614	0.00245203	0.00251977	0.00272754	0.00285399	3.4801e-12
翼城县	0.00024379	0.00026561	0.00030123	0.00038489	0.00036521	0.0004487	0.00052847	0.00060824	0.00081804	0.00107284	0.00128623	0.00138108	0.00147575	0.00163001	0.00164835	0.00171874	0.00167961	0.0016104	0.0019164	0.00203283	2.4379e-12
襄汾县	0.00057312	0.00062697	0.00070724	0.00085282	0.00088911	0.00095465	0.00100236	0.00105007	0.00125623	0.00175839	0.00201634	0.00223311	0.00235155	0.00269687	0.00266641	0.00266255	0.00268837	0.00263502	0.0029994	0.00318402	5.7312e-12
洪洞县	0.00068654	0.00074195	0.0007951	0.0008983	0.00081298	0.00095712	0.0010692	0.00118128	0.0013622	0.00174069	0.00193002	0.00199606	0.00210452	0.00229127	0.00207709	0.00211764	0.00196995	0.00183174	0.00177447	0.00172404	6.8654e-12
古县	0.00010812	0.0001275	0.00013672	0.00016266	0.00014396	0.00013082	0.0001604	0.00018998	0.00026501	0.00033485	0.00037654	0.00039993	0.00042165	0.00046208	0.00044903	0.00044684	0.00047025	0.00043504	0.00040794	0.00039314	1.0812e-12
安泽县	0.00020837	0.00022672	0.00024574	0.0002862	0.00029456	0.00030898	0.00032432	0.00033966	0.00045549	0.00056558	0.00061206	0.00062608	0.00067145	0.00073698	0.00074047	0.00072062	0.00076237	0.00078013	0.0005754	0.00045111	2.0837e-12
浮山县	0.00017258	0.00017917	0.00021575	0.00027948	0.00024327	0.00028557	0.00032417	0.00036277	0.00042812	0.00053954	0.00060006	0.00063684	0.00071272	0.0008089	0.00075945	0.00079833	0.00083022	0.00082529	0.00087935	0.0009296	1.7258e-12
吉县	0.0001123	0.00012105	0.00015555	0.00018198	0.00017943	0.00018788	0.00020763	0.00022737	0.00038517	0.00055259	0.00065352	0.00079678	0.00085135	0.00099693	0.00106868	0.00108628	0.00106267	0.00105074	0.00130053	0.00149027	1.123e-12
乡宁县	0.00018791	0.00018103	0.00019526	0.0002267	0.00018337	0.00022012	0.00023186	0.0002436	0.0003415	0.00039752	0.00045688	0.00048668	0.00053658	0.00056528	0.00058202	0.00064777	0.0006806	0.00075874	0.00075334	0.00079384	1.8791e-12
大宁县	5.127e-05	7.235e-05	7.539e-05	8.018e-05	6.761e-05	6.971e-05	7.174e-05	7.376e-05	0.00014022	0.00016992	0.00020218	0.00023877	0.00026823	0.00028992	0.00019368	0.00024776	0.0002945	0.00031175	0.00030906	0.00032757	5.127e-13
隰县	0.0001407	0.00015604	0.00018709	0.00019601	0.00017874	0.00019583	0.00019096	0.00018608	0.0002966	0.00032437	0.00040454	0.00048532	0.00054428	0.00075238	0.00065198	0.0008134	0.0008302	0.00084282	0.00075679	0.00077921	1.407e-12
永和县	5.999e-05	8.002e-05	8.027e-05	0.00011257	0.00013751	0.00014371	0.00014162	0.00013953	0.00029305	0.00034971	0.00045899	0.00047315	0.00051808	0.00053525	0.00040596	0.00053565	0.00041961	0.00048962	0.00050069	0.00052534	5.999e-13
蒲县	7.788e-05	8.612e-05	0.00010071	0.00012054	9.572e-05	7.808e-05	0.00010016	0.00012223	0.00020414	0.00024459	0.00027409	0.00030655	0.00034944	0.00043994	0.00037716	0.00048659	0.00048643	0.00047634	0.00050014	0.00051217	7.788e-13
汾西县	8.876e-05	0.00010018	0.00012029	0.00014297	0.00012001	0.00013474	0.00015539	0.00017603	0.00026742	0.00032801	0.0003819	0.00042826	0.00048484	0.00059925	0.0005361	0.00057958	0.00065376	0.00065123	0.00059945	0.0006149	8.876e-13
侯马市	0.00019528	0.00019428	0.00023744	0.00027368	0.00026834	0.00029153	0.00032401	0.00035649	0.00046158	0.00054975	0.00054905	0.00055475	0.00061135	0.0006157	0.00061666	0.00062986	0.00062889	0.00064726	0.00057394	0.00051515	1.9528e-12
霍州市	0.00017286	0.00018746	0.00020593	0.00024819	0.00024076	0.00024236	0.00027085	0.00029933	0.00039517	0.00049225	0.00058101	0.00061177	0.00064579	0.00068387	0.00062583	0.00067919	0.00070961	0.00067247	0.00058974	0.00054638	1.7286e-12
离石区	6.417e-05	9.342e-05	0.00037078	0.00010326	0.00010344	0.00014148	0.00013908	0.00013667	0.00020578	0.00025857	0.00028532	0.00031704	0.00032493	0.00035753	0.00033529	0.00036279	0.00035875	0.00034312	0.00038723	0.00036936	6.417e-13
文水县	0.00066552	0.00070923	0.00077585	0.00085885	0.00086942	0.00078961	0.00104106	0.00129251	0.00125206	0.00150372	0.0016853	0.00171841	0.00202557	0.00215414	0.00211286	0.00212747	0.00226953	0.00236554	0.00240306	0.00254078	6.6552e-12
交城县	0.00013992	0.00016598	0.00013621	0.00016462	0.00017832	0.00015706	0.00021306	0.00026905	0.00031548	0.00035799	0.00041015	0.00050825	0.00057431	0.00061948	0.00056756	0.00059875	0.00064253	0.00064358	0.00073956	0.00077642	1.3992e-12
兴县	0.00013371	0.00021498	0.00026956	0.00031776	0.00023241	0.0002392	0.00031062	0.00038204	0.00052802	0.00059778	0.00065884	0.00068056	0.00076316	0.00080849	0.00057565	0.00061879	0.00076185	0.00089609	0.00086281	0.00085818	1.3371e-12
临县	0.00026468	0.00046169	0.00025262	0.00042503	0.00026847	0.0004829	0.000554	0.0006251	0.00089799	0.00112131	0.00138963	0.00147662	0.00161902	0.00161696	0.00112472	0.00121046	0.00135619	0.00155378	0.00170994	0.00168745	2.6468e-12
柳林县	5.986e-05	0.00011892	8.321e-05	0.00012501	9.337e-05	0.00014653	0.00016011	0.00017368	0.00029369	0.00030161	0.00034314	0.00035401	0.00036582	0.00039253	0.00033	0.00037517	0.00039994	0.00047499	0.0006685	0.00058843	5.986e-13
石楼县	7.71e-05	0.00015165	0.00010964	0.00012117	0.00010805	0.00011704	0.00013374	0.00015044	0.00021658	0.00029571	0.00033701	0.00039276	0.00045014	0.00046556	0.00034719	0.00043176	0.00044269	0.00051693	0.00053701	0.00055447	7.71e-13
方山县	7.363e-05	9.266e-05	9.958e-05	0.0001097	9.971e-05	8.658e-05	0.00010776	0.00012893	0.00015928	0.0002155	0.00022208	0.00024874	0.00027988	0.00029211	0.00029294	0.00030388	0.00037006	0.00043991	0.00055983	0.00062253	7.363e-13
中阳县	4.456e-05	6.963e-05	7.013e-05	7.525e-05	7.799e-05	9.017e-05	0.00012194	0.0001537	0.00017824	0.00017147	0.00018529	0.00020665	0.00023304	0.0002694	0.00020885	0.00027132	0.000292	0.00028148	0.00052409	0.00047037	4.456e-13
交口县	4.201e-05	7.316e-05	7.814e-05	9.787e-05	0.00012292	8.234e-05	0.00011848	0.00015462	0.00016103	0.00023158	0.0002476	0.00028955	0.00032966	0.00035724	0.00031977	0.00033246	0.00036524	0.00044812	0.00063623	0.00062097	4.201e-13
孝义市	0.00028828	0.00037292	8.927e-05	0.00043836	0.00049521	0.00051601	0.00067063	0.00082525	0.00103725	0.00146281	0.00183916	0.00216976	0.00228408	0.00246512	0.00202147	0.00174441	0.00187092	0.0015094	0.00137365	0.00143976	2.8828e-12
汾阳市	0.00029623	0.00039904	0.00047948	0.00067138	0.00059041	0.00049076	0.00061198	0.0007332	0.00093124	0.00113958	0.00137477	0.00153586	0.00177415	0.00193149	0.00132589	0.00132885	0.00115992	0.00122074	0.00129818	0.00132149	2.9623e-12
新城区	7e-05	9.407e-05	0.00010205	0.00013026	0.00015494	0.0001638	0.00017083	0.00025151	0.00026478	0.00029803	0.0003584	0.00039031	0.00041994	0.00040154	0.00040882	0.00035457	0.00035124	0.0003483	0.0003457	0.00034339	7e-13
回民区	5.549e-05	5.114e-05	6.137e-05	7.386e-05	8.931e-05	6.706e-05	7.139e-05	8.392e-05	8.384e-05	7.445e-05	8.949e-05	9.733e-05	0.000104	9.994e-05	0.00010209	8.847e-05	8.978e-05	9.045e-05	9.079e-05	9.097e-05	5.549e-13
玉泉区	0.00017314	0.00017157	0.00020072	0.00024916	0.00033947	0.00029049	0.00029358	0.00034356	0.00034541	0.00039417	0.00047062	0.00052089	0.00060555	0.00056548	0.00056114	0.00052282	0.00054232	0.0005619	0.00058156	0.00060126	1.7314e-12
赛罕区	0.00062566	0.00071969	0.00092285	0.00124881	0.00153387	0.00162779	0.00190104	0.00239924	0.00253297	0.00293273	0.00352659	0.0036499	0.00389118	0.00373308	0.00378274	0.00333502	0.00313275	0.00295991	0.00281141	0.00268316	6.2566e-12
土默特左旗	0.0013435	0.00125677	0.00153862	0.00191732	0.00230431	0.0024479	0.00327064	0.00400789	0.00420545	0.00526792	0.00634485	0.0067299	0.00725838	0.00694149	0.00704467	0.00613451	0.0058624	0.00563432	0.00544212	0.00527939	1.3435e-11
托克托县	0.00059373	0.00060245	0.00068087	0.0008996	0.00112014	0.00134249	0.00170686	0.00197455	0.00222709	0.00270975	0.00326361	0.00357114	0.00391642	0.00372265	0.00376639	0.00336437	0.0030909	0.00287717	0.0027081	0.00257298	5.9373e-12
和林格尔县	0.00055632	0.00079472	0.00093282	0.00120509	0.00145692	0.00160071	0.00206573	0.00244624	0.00257025	0.00311667	0.00376244	0.00400411	0.00430259	0.00405564	0.00413583	0.00364653	0.00349993	0.003367	0.00324618	0.00313615	5.5632e-12
清水河县	0.00033035	0.0004556	0.00048065	0.00055165	0.00048201	0.00070805	0.00083573	0.00088212	0.00075468	0.00075357	0.00088912	0.00106712	0.00132254	0.00120421	0.00118755	0.0010879	0.00110703	0.00109031	0.00110489	0.00109215	3.3035e-12
武川县	0.00037471	0.00053937	0.00075653	0.00094948	0.00076898	0.00087219	0.00056941	0.00092243	0.00079353	0.0006917	0.00080281	0.0013093	0.00168541	0.00157871	0.00153848	0.00144645	0.00141591	0.00144406	0.00141807	0.00144203	3.7471e-12
东河区	5.402e-05	6.828e-05	0.00016271	0.00025713	0.00035156	0.00044598	0.00054041	0.0006321	0.00070939	0.000812	0.00098526	0.00110174	0.00120749	0.00122408	0.00122762	0.0011977	0.0011793	0.00116501	0.00115387	0.00114517	5.402e-13
昆都仑区	9.71e-06	1.5e-05	5.9e-05	0.000103	0.000147	0.000191	0.000235	0.000259	0.000283	0.0003245	0.00041045	0.00045811	0.0005043	0.00050809	0.00050991	0.0004991	0.00049159	0.00048741	0.00048507	0.00048376	9.71e-14
青山区	1.914e-05	2.638e-05	6.89e-05	0.00011142	0.00015394	0.00019646	0.00023898	0.000279	0.00028467	0.00032977	0.00041754	0.00046558	0.0005086	0.00051543	0.00051742	0.00051044	0.00050404	0.00050046	0.00049845	0.00049732	1.914e-13
石拐区	2.134e-05	2.593e-05	3.223e-05	4.369e-05	3.747e-05	4.404e-05	6.55e-05	7.62e-05	7.9e-05	8.996e-05	0.00011398	0.00012727	0.00014012	0.00014131	0.00014252	0.00014147	0.00014097	0.0001409	0.00014089	0.00014089	2.134e-13
白云鄂博矿区	0.00075763	0.00078381	0.00082561	0.00100751	0.00111636	0.00119881	0.00138301	0.00159754	0.0017173	0.00195883	0.00222445	0.00244925	0.00266617	0.00281556	0.00277772	0.00289746	0.0028391	0.00294217	0.00312666	0.00321189	7.5763e-12
九原区	0.00080982	0.00092973	0.00105409	0.00131961	0.00144216	0.00169518	0.00115281	0.00134	0.00111264	0.0014673	0.00193488	0.00210222	0.00234077	0.002384	0.00239092	0.00220943	0.00222942	0.00221483	0.00222546	0.00221771	8.0982e-12
土默特右旗	0.00137814	0.00108704	0.00131888	0.00190745	0.00221701	0.00247749	0.003165	0.00370886	0.0040506	0.00481981	0.00581452	0.00650743	0.00721156	0.00731525	0.00733428	0.00678532	0.00676845	0.00675381	0.0067411	0.00673006	1.37814e-11
固阳县	0.00029299	0.00058136	0.00060553	0.00100602	0.00075694	0.00084587	0.00106678	0.0012285	0.00136	0.00172	0.00200073	0.00225179	0.00250256	0.00255127	0.00255816	0.00239794	0.00243334	0.00240098	0.00243053	0.00240351	2.9299e-12
达尔罕茂明安联合旗	0.00028483	0.00042593	0.00054466	0.00083	0.00077835	0.0008698	0.00110745	0.00126769	0.001487	0.00187212	0.00214474	0.00241394	0.00268532	0.00273471	0.00274264	0.00260505	0.00274383	0.0028826	0.00302101	0.00315873	2.8483e-12
海勃湾区	7.286e-05	7.571e-05	9.209e-05	0.00011488	9.943e-05	9.783e-05	0.000117	0.00014381	0.00017422	0.00022135	0.00028754	0.00031356	0.00032789	0.00030936	0.00030739	0.00031935	0.00032531	0.00032723	0.00032784	0.00032804	7.286e-13
海南区	8.48e-05	9.025e-05	0.00010666	0.00011612	0.00012969	0.00013941	0.00017128	0.00019483	0.0002098	0.00025995	0.00030072	0.00034502	0.00036333	0.0003428	0.00034062	0.00035388	0.0003602	0.000366	0.00037129	0.00037612	8.48e-13
乌达区	5.408e-05	5.895e-05	6.776e-05	7.943e-05	8.423e-05	8.493e-05	9.783e-05	0.000125	0.0001325	0.0001464	0.00015	0.00016878	0.00019496	0.00018394	0.00018277	0.00018989	0.00019753	0.0002052	0.00021288	0.00022056	5.408e-13
红山区	0.00018589	0.00015814	0.00017888	0.00027916	0.0002897	0.00044365	0.0005432	0.00063621	0.00065596	0.00077269	0.00089221	0.00098583	0.00119732	0.00125057	0.00127616	0.00135965	0.00146953	0.00158331	0.00170076	0.00182163	1.8589e-12
元宝山区	0.00039534	0.00034368	0.00038267	0.00068177	0.00099256	0.00106262	0.00130826	0.00155832	0.00161648	0.00191574	0.00221322	0.00249963	0.00280706	0.00286075	0.00297832	0.00317985	0.00333196	0.0033719	0.00338216	0.00338479	3.9534e-12
松山区	0.00101113	0.00115601	0.00131977	0.00200798	0.00223362	0.00242799	0.00299835	0.00351184	0.00368343	0.00442042	0.00534412	0.00613696	0.00651411	0.00679381	0.0069185	0.00743216	0.00802299	0.00865014	0.00931504	0.0100191	1.01113e-11
阿鲁科尔沁旗	0.0005914	0.00054629	0.00063421	0.00076569	0.00102505	0.00111677	0.00136739	0.00159478	0.00164285	0.00195846	0.00226992	0.00252914	0.00288354	0.00301178	0.00309932	0.00328286	0.00360222	0.00394968	0.00432744	0.00473783	5.914e-12
巴林左旗	0.00078045	0.00082481	0.00064544	0.0009409	0.00124189	0.00134592	0.00164711	0.0018634	0.00199026	0.00235181	0.00271961	0.00303507	0.00343409	0.00354099	0.00365152	0.00390865	0.0043732	0.00489281	0.00547398	0.006124	7.8045e-12
巴林右旗	0.00039853	0.00041031	0.00053598	0.00059219	0.00063048	0.00068951	0.00084338	0.00098369	0.00101624	0.00101624	0.00140671	0.00157127	0.00177163	0.00185042	0.00191349	0.00212591	0.00236182	0.00262379	0.00291471	0.00323775	3.9853e-12
林西县	0.0005326	0.00049797	0.00058264	0.00076042	0.00076513	0.00072522	0.00088797	0.00106476	0.00107537	0.00122508	0.00158457	0.00168331	0.00195882	0.00204593	0.00209145	0.00222829	0.0022306	0.00223032	0.00223036	0.00223035	5.326e-12
克什克腾旗	0.00051662	0.00056678	0.00070869	0.00081918	0.0010076	0.00109975	0.0013474	0.00157156	0.00161728	0.00192574	0.00224523	0.002508	0.00279807	0.00292251	0.00180855	0.00317891	0.00350028	0.003854	0.00424331	0.0046718	5.1662e-12
翁牛特旗	0.00120309	0.00137097	0.0015547	0.00187935	0.00231115	0.00235034	0.00288363	0.0035975	0.00374693	0.00447486	0.00522447	0.00592742	0.00640161	0.00666631	0.00678941	0.00727031	0.00779773	0.00835339	0.00893813	0.00955275	1.20309e-11
喀喇沁旗	0.00042034	0.00048409	0.00049755	0.000602	0.00073123	0.00084706	0.00097593	0.00114092	0.00116981	0.0013968	0.00163791	0.0018404	0.00205115	0.00214237	0.00218908	0.002336	0.00246844	0.00260125	0.00273408	0.00286659	4.2034e-12
宁城县	0.00118657	0.00107812	0.00124847	0.00155626	0.00182311	0.00198296	0.00242794	0.00283842	0.00297145	0.00356329	0.00431057	0.00491951	0.0054889	0.00578301	0.0055351	0.00630988	0.00699851	0.00776133	0.00860621	0.00954189	1.18657e-11
敖汉旗	0.00119909	0.00143214	0.00165697	0.00203644	0.00236719	0.00256588	0.00295467	0.00339197	0.00370516	0.0026428	0.00525919	0.00591314	0.00639113	0.00404226	0.00409596	0.00728166	0.00695152	0.00686942	0.00684855	0.00684322	1.19909e-11
科尔沁区	0.00309318	0.00282938	0.00303983	0.00355787	0.00381523	0.00416792	0.00467127	0.00540282	0.0062837	0.00637402	0.00705628	0.00865498	0.00974615	0.00993728	0.00996675	0.00980822	0.0102137	0.0106179	0.0110201	0.0114198	3.09318e-11
科尔沁左翼中旗	0.00125752	0.00143208	0.00160818	0.00177149	0.00208223	0.00213	0.00230134	0.0028675	0.00509526	0.00586209	0.00765461	0.008592	0.00603749	0.00639173	0.00644331	0.00669564	0.00677427	0.00682931	0.00686772	0.00689447	1.25752e-11
科尔沁左翼后旗	0.00148904	0.00134873	0.00110478	0.00150946	0.00187428	0.00320359	0.00363136	0.00400442	0.00297008	0.00334709	0.00425403	0.0046466	0.00531668	0.0056846	0.00570146	0.00571802	0.00572334	0.00572513	0.00572574	0.00572594	1.48904e-11
开鲁县	0.00178434	0.00206322	0.00204938	0.00251419	0.00286317	0.00229312	0.00351193	0.0045734	0.00471088	0.00534458	0.0059669	0.00698692	0.00844882	0.00887458	0.0089009	0.00797237	0.00869032	0.00947237	0.0103242	0.0112519	1.78434e-11
库伦旗	0.00038791	0.00042003	0.00046949	0.00056734	0.00064662	0.00070667	0.00113445	0.00157335	0.00192322	0.00225846	0.00219321	0.00262038	0.00264793	0.00278136	0.00278961	0.00289156	0.00296015	0.00302029	0.00307284	0.00311865	3.8791e-12
奈曼旗	0.00107245	0.00116609	0.00110292	0.00131665	0.00157334	0.00175113	0.00187122	0.00226147	0.00259008	0.00325887	0.00345	0.00398	0.00464336	0.00487734	0.0048918	0.0047847	0.00489384	0.00499742	0.00509557	0.00518844	1.07245e-11
扎鲁特旗	0.0012217	0.00133639	0.00124673	0.0014477	0.00176498	0.00192491	0.0022382	0.00266683	0.00329152	0.00397524	0.00439147	0.00476217	0.0053778	0.00579882	0.00581602	0.00619524	0.00653042	0.0068638	0.00719445	0.00752153	1.2217e-11
霍林郭勒市	9.144e-05	9.429e-05	7.189e-05	8.387e-05	9.577e-05	0.00015853	0.00026037	0.00030064	0.00036064	0.00034299	0.00050439	0.00047127	0.00053841	0.00056554	0.00056722	0.00059254	0.00060529	0.00061492	0.00062216	0.00062759	9.144e-13
东胜区	0.00010764	0.00018195	0.00025713	0.00030778	0.00027288	0.00027219	0.00033047	0.00038365	0.00027333	0.00030613	0.00023897	0.00025916	0.00025703	0.00026386	0.00024374	0.00026192	0.00026236	0.00026241	0.00026242	0.00026242	1.0764e-12
达拉特旗	0.00124219	0.00138749	0.00143294	0.00226294	0.00238967	0.00251472	0.00286905	0.00333373	0.00340022	0.00386127	0.00445655	0.00483138	0.00527425	0.00552058	0.00551066	0.00592993	0.00648984	0.00710114	0.00776843	0.00849667	1.24219e-11
准格尔旗	0.00026105	0.00040884	0.00056779	0.00070986	0.00075245	0.00077667	0.00092216	0.00102842	0.00105918	0.00121015	0.00138463	0.00148529	0.00156273	0.00160912	0.00158444	0.00170499	0.00181402	0.00192978	0.00205264	0.00218305	2.6105e-12
鄂托克前旗	0.00043154	0.00046459	0.00049307	0.00066361	0.00070809	0.00070101	0.00085096	0.00101214	0.00103714	0.0013241	0.0015418	0.00172391	0.00188656	0.00195343	0.00192882	0.00207557	0.00228403	0.00251332	0.00276553	0.00304293	4.3154e-12
鄂托克旗	0.00029044	0.00029258	0.00032386	0.00038973	0.00047484	0.00048862	0.00059699	0.00070419	0.00070875	0.00088178	0.00109997	0.00118133	0.00132829	0.00136433	0.00134442	0.00144671	0.00150787	0.00156491	0.00161789	0.00166692	2.9044e-12
杭锦旗	0.00056211	0.0006056	0.00070789	0.00075918	0.00089	0.001	0.00115035	0.00131906	0.00161402	0.00187694	0.00234064	0.00255521	0.00287783	0.00298239	0.00296093	0.00318621	0.00333249	0.00346523	0.00358504	0.00369267	5.6211e-12
乌审旗	0.00051582	0.00054735	0.00068966	0.00075785	0.0008363	0.00085165	0.00100936	0.00116231	0.0012214	0.00153125	0.00186175	0.00196889	0.00215411	0.00223262	0.00220522	0.002373	0.00256735	0.00277586	0.00299942	0.00323896	5.1582e-12
伊金霍洛旗	0.00036244	0.0004289	0.00050896	0.00057016	0.00058429	0.00057566	0.00075167	0.00081647	0.00087147	0.0009331	0.00111684	0.00119309	0.00121023	0.00123902	0.00121546	0.00130794	0.00138352	0.00146231	0.00154439	0.00162983	3.6244e-12
海拉尔区	0.00034082	0.00036048	0.00037224	0.00041145	0.00060344	0.00066373	0.00062662	0.00083004	0.00089593	0.00096972	0.00115762	0.00129679	0.00140711	0.00149701	0.001445	0.00136656	0.00142577	0.0014855	0.00154569	0.00160625	3.4082e-12
阿荣旗	0.001272	0.00148837	0.00073822	0.00206673	0.00277581	0.00288689	0.00377054	0.00437556	0.00459532	0.0054147	0.00631068	0.0070789	0.00782272	0.00833852	0.00790545	0.0075758	0.00763641	0.00762243	0.00762564	0.00762491	1.272e-11
莫力达瓦达斡尔族自治旗	0.00108739	0.00146944	0.00086983	0.00233166	0.00247003	0.0025809	0.00371959	0.00419318	0.00440221	0.00532838	0.00622228	0.00696434	0.00759165	0.00813868	0.00770185	0.00737193	0.00744122	0.00741422	0.0074247	0.00742063	1.08739e-11
鄂伦春自治旗	0.00056984	0.00076202	0.00061875	0.00112061	0.00147878	0.00132249	0.00146086	0.00173884	0.00188312	0.00233403	0.00284321	0.0033883	0.00376127	0.00403443	0.00380197	0.00364571	0.00404261	0.00448167	0.00496726	0.00550418	5.6984e-12
鄂温克族自治旗	0.00036142	0.00051203	0.00056406	0.00062248	0.00062781	0.00069758	0.00077595	0.00082486	0.00088474	0.00096999	0.00108512	0.00120039	0.00131054	0.00136902	0.00146902	0.00138791	0.00148286	0.00158416	0.00169224	0.00180754	3.6142e-12
陈巴尔虎旗	0.00029029	0.00038119	0.00036709	0.00059858	0.00077101	0.00085001	0.00085697	0.0009865	0.00108396	0.00115374	0.00128884	0.00146189	0.00158626	0.0016815	0.00167514	0.0015886	0.0016297	0.001668	0.00170362	0.00173667	2.9029e-12
新巴尔虎左旗	0.00031672	0.00031017	0.00036561	0.00040453	0.00056521	0.00062154	0.00049245	0.00062501	0.00068344	0.00080163	0.00094243	0.00106259	0.00115299	0.00121	0.00117938	0.00112144	0.00120018	0.00128436	0.00137434	0.00147052	3.1672e-12
新巴尔虎右旗	0.00025982	0.00014596	0.00028988	0.00038668	0.0003275	0.00036542	0.00041038	0.00048886	0.00053084	0.00055165	0.00061814	0.00068982	0.00075886	0.00079147	0.00076999	0.00071976	0.00073108	0.00073187	0.00073193	0.00073193	2.5982e-12
满洲里市	0.00016934	0.00020514	0.00018678	0.00020906	0.00020159	0.00020985	0.00028123	0.00038498	0.00040747	0.00045288	0.00050949	0.00055047	0.00058354	0.00062384	0.00058819	0.00055158	0.00054362	0.00053721	0.00053203	0.00052784	1.6934e-12
牙克石市	0.00051993	0.00092271	0.00085128	0.00124055	0.00161639	0.00179859	0.002	0.00301098	0.00322276	0.00407915	0.00517926	0.00560044	0.0061329	0.00651	0.00619736	0.00587427	0.00627714	0.00669162	0.00711706	0.00755275	5.1993e-12
扎兰屯市	0.00072609	0.0011233	0.00093378	0.00124155	0.00187237	0.00199215	0.00285058	0.00372157	0.00400984	0.0050103	0.00568581	0.00631254	0.00694427	0.0073804	0.00704371	0.00677082	0.00699745	0.00721144	0.00741294	0.00760222	7.2609e-12
额尔古纳市	0.00034046	0.00051547	0.00068651	0.00082707	0.00105082	0.00114454	0.00122452	0.00135889	0.00149803	0.00164246	0.00189041	0.00217582	0.00239357	0.00255982	0.00248552	0.00236993	0.0025151	0.00266684	0.00282532	0.0029907	3.4046e-12
根河市	0.00013886	0.00064062	0.00065355	0.00086347	0.00056499	0.00062358	0.00075473	0.00099698	0.001023	0.00126411	0.00146547	0.00159249	0.00168815	0.00180872	0.00171438	0.00161643	0.00171039	0.0018049	0.00189971	0.00199459	1.3886e-12
临河区	0.00164504	0.00176482	0.00210491	0.00268049	0.00312632	0.00338118	0.00396548	0.00399467	0.00438386	0.00530208	0.00614693	0.00675213	0.007264	0.00765	0.00754467	0.00735	0.00720429	0.00709163	0.00700418	0.00693611	1.64504e-11
五原县	0.00116033	0.0012102	0.00133156	0.00165463	0.00199864	0.00217385	0.00269412	0.00276217	0.0028834	0.00346935	0.00403961	0.00443665	0.0047694	0.0050061	0.0049101	0.004716	0.00464516	0.00458381	0.00453061	0.00448439	1.16033e-11
磴口县	0.00041564	0.00042596	0.0004142	0.00052585	0.00059538	0.00063143	0.00076138	0.00080241	0.00083558	0.0010146	0.00116871	0.00128292	0.00138838	0.00145044	0.00143444	0.0014039	0.00141534	0.00142553	0.0014346	0.00144266	4.1564e-12
乌拉特前旗	0.00121812	0.00130128	0.00144538	0.00168427	0.00201431	0.00219043	0.00277172	0.00297108	0.00311931	0.00374566	0.00431828	0.00473981	0.00514407	0.00541774	0.00528774	0.00513033	0.00508517	0.00504471	0.00500845	0.00497591	1.21812e-11
乌拉特中旗	0.00059035	0.00060833	0.00070312	0.00082319	0.00097739	0.00108103	0.00131778	0.00140048	0.0015202	0.00184811	0.00216977	0.00236832	0.00254595	0.00265797	0.00259418	0.00249145	0.00242314	0.00236586	0.00231765	0.00227695	5.9035e-12
乌拉特后旗	0.00010607	0.00011347	0.00012827	0.00014836	0.00015994	0.00018012	0.00024452	0.00025807	0.00028833	0.00034922	0.0004152	0.00045652	0.000496	0.00051783	0.00050788	0.0004913	0.00048278	0.00047678	0.00047254	0.00046953	1.0607e-12
杭锦后旗	0.00142302	0.00141006	0.00155168	0.00178891	0.00208148	0.00227385	0.00288696	0.00293119	0.00308779	0.00376555	0.00443861	0.00488301	0.00530582	0.00559715	0.0055195	0.00537802	0.0054413	0.00550043	0.00555565	0.00560718	1.42302e-11
集宁区	0.00010351	0.00011885	0.00011142	0.0001878	0.00025301	0.00027935	0.00029099	0.00039982	0.000432	0.00052686	0.00056471	0.00063679	0.00065642	0.00066707	0.00067987	0.00066358	0.00068602	0.0007078	0.00072892	0.00074934	1.0351e-12
卓资县	0.00040214	0.00048736	0.00052028	0.00061301	0.0008503	0.000905	0.00078211	0.00099727	0.0010205	0.0011498	0.001324	0.0013586	0.00154315	0.00157699	0.00156145	0.00151243	0.00159819	0.00168752	0.0017805	0.00187719	4.0214e-12
化德县	0.00034213	0.00046702	0.0005091	0.00061473	0.00057119	0.00067943	0.00050901	0.00076761	0.00080751	0.00081721	0.00113586	0.00129949	0.00140074	0.00142655	0.00143978	0.00140247	0.00141147	0.00140444	0.00140993	0.00140564	3.4213e-12
商都县	0.0005751	0.00065918	0.00076396	0.00094963	0.0011	0.00120547	0.00106961	0.00146023	0.00150951	0.0016716	0.00205578	0.00236645	0.00254254	0.00257137	0.00243525	0.00240752	0.0024289	0.00244648	0.00246093	0.00247279	5.751e-12
兴和县	0.00051673	0.00064808	0.00073658	0.00098777	0.00125991	0.00127685	0.00113424	0.00136608	0.00141265	0.00150844	0.00186858	0.00189846	0.002046	0.00206895	0.00207148	0.00210825	0.00220994	0.00231358	0.00241906	0.00252631	5.1673e-12
凉城县	0.00058592	0.00071678	0.00086941	0.00085422	0.00086387	0.00122525	0.00156687	0.00181071	0.00173822	0.002088	0.002452	0.00263626	0.00287029	0.0029449	0.00273723	0.00271635	0.00275267	0.00275819	0.00275902	0.00275914	5.8592e-12
察哈尔右翼前旗	0.00073399	0.00080507	0.00076637	0.00094221	0.00126346	0.00123578	0.00105631	0.00150776	0.00144485	0.00187012	0.00231634	0.00250241	0.00253884	0.0026107	0.00240267	0.00238974	0.00252966	0.00267745	0.00283354	0.00299839	7.3399e-12
察哈尔右翼中旗	0.00064075	0.00069621	0.00086929	0.00090278	0.00092872	0.00082798	0.00082446	0.00137467	0.00113341	0.0014998	0.00211735	0.00227287	0.00256725	0.00262342	0.0026849	0.00265012	0.00284291	0.00304965	0.00327132	0.00350901	6.4075e-12
察哈尔右翼后旗	0.00043049	0.00054953	0.00069513	0.00085848	0.00077209	0.00088452	0.00081885	0.00120552	0.0010711	0.00135023	0.00137192	0.00143611	0.00160068	0.00164304	0.00162724	0.00160236	0.00158527	0.00160035	0.00158703	0.00159878	4.3049e-12
四子王旗	0.00059961	0.00067937	0.00090862	0.00091829	0.00091158	0.00116918	0.00114238	0.00136282	0.00123041	0.00168247	0.00181402	0.00214368	0.00267276	0.00272128	0.00272521	0.00270135	0.00293012	0.0031782	0.00344722	0.00373894	5.9961e-12
丰镇市	0.00045832	0.00058978	0.00062444	0.00097206	0.0010684	0.00124769	0.00144806	0.00180081	0.00165372	0.00201444	0.00219279	0.00246052	0.00257063	0.00267362	0.00261226	0.00254023	0.00260692	0.00267044	0.00273084	0.00278816	4.5832e-12
乌兰浩特市	0.00026809	0.00032545	0.0003841	0.00054911	0.00065481	0.00065943	0.00075773	0.00097889	0.00083947	0.00109667	0.00154331	0.00178366	0.00185059	0.00171115	0.00174625	0.00176408	0.00187993	0.00199975	0.00212346	0.00225096	2.6809e-12
阿尔山市	7.742e-05	0.00017073	0.00017492	0.00020985	0.00025344	0.00023427	0.00023972	0.00026537	0.0002874	0.00032926	0.00039297	0.00045907	0.00045213	0.00041218	0.0004332	0.00043612	0.00046218	0.00048917	0.00051708	0.0005459	7.742e-13
科尔沁右翼前旗	0.00078249	0.00085992	0.0012171	0.00152742	0.00193567	0.00201528	0.00238766	0.0029382	0.00315004	0.00372128	0.00450574	0.00527361	0.00582324	0.00571393	0.00584342	0.00592899	0.00597255	0.00599893	0.00601486	0.00602448	7.8249e-12
科尔沁右翼中旗	0.00049087	0.00063748	0.00069908	0.0007793	0.00117587	0.00122874	0.00137469	0.00176445	0.00190294	0.00222501	0.00249031	0.00289131	0.00302266	0.00308547	0.00314179	0.00317895	0.00335122	0.00352719	0.00370666	0.00388942	4.9087e-12
扎赉特旗	0.00062089	0.00092908	0.00105892	0.00114643	0.0016	0.00169666	0.00232349	0.00290173	0.00313163	0.00382655	0.00452771	0.00527034	0.00584805	0.00592772	0.00609323	0.00618246	0.00640615	0.00660814	0.00678979	0.00695252	6.2089e-12
突泉县	0.00074372	0.00082117	0.00092964	0.00102692	0.00134036	0.00142058	0.00181985	0.0020983	0.00216569	0.00270479	0.00305889	0.00353703	0.00394929	0.00373408	0.00382448	0.00388143	0.00397896	0.00407076	0.00415701	0.00423789	7.4372e-12
二连浩特市	2.55e-06	2.39e-06	1.117e-05	2.014e-05	3.1e-05	2.74e-05	3.034e-05	3.525e-05	6.425e-05	6.377e-05	7.852e-05	8.247e-05	9.054e-05	9.735e-05	0.00010252	0.00011167	0.00011474	0.00011525	0.00011533	0.00011534	2.55e-14
锡林浩特市	0.00034007	0.00035013	0.00037275	0.00053594	0.00060348	0.00067592	0.00082805	0.00086453	0.00101559	0.00120944	0.00149334	0.00183338	0.00217059	0.00233945	0.00246373	0.00268353	0.00292275	0.00316916	0.00342188	0.00368	3.4007e-12
阿巴嘎旗	0.00029517	0.00028574	0.0003325	0.00041485	0.00043934	0.00050068	0.00061224	0.00069246	0.00074633	0.000719	0.00095001	0.0010776	0.00121199	0.00130784	0.00137732	0.0015002	0.00164703	0.00180808	0.0019847	0.00217838	2.9517e-12
苏尼特左旗	0.00021901	0.00019378	0.0002632	0.00030056	0.00030346	0.00031306	0.00036938	0.00037364	0.00043723	0.00051381	0.00066769	0.00078954	0.00090618	0.00097742	0.00102934	0.00112118	0.00121314	0.00130608	0.00139957	0.00149318	2.1901e-12
苏尼特右旗	0.000152	0.00011218	0.00015616	0.00025851	0.00027114	0.00023123	0.00029259	0.00029522	0.00036397	0.00046641	0.00068126	0.00073314	0.00081559	0.00088042	0.00092719	0.00100991	0.00104231	0.00104389	0.00104396	0.00104397	1.52e-12
东乌珠穆沁旗	0.00055733	0.00061549	0.00082324	0.00103683	0.00114231	0.00115084	0.00138314	0.00148246	0.00167995	0.0018705	0.00240711	0.00283537	0.00331465	0.00357352	0.00376336	0.00409911	0.00435953	0.00456212	0.00471752	0.00483551	5.5733e-12
西乌珠穆沁旗	0.00052179	0.00056879	0.00063707	0.0007684	0.00071829	0.00073106	0.00094956	0.00100036	0.00119912	0.0014194	0.00179323	0.00197664	0.00238019	0.00256953	0.00270603	0.00294745	0.00320508	0.00347018	0.00374181	0.00401903	5.2179e-12
太仆寺旗	0.00036634	0.00040509	0.00050659	0.00072078	0.00082611	0.00092494	0.00101756	0.00106143	0.00115001	0.00142075	0.00158192	0.0017779	0.00207115	0.00221614	0.00233387	0.00254209	0.00271705	0.00284281	0.00293159	0.00299353	3.6634e-12
镶黄旗	7.5e-05	7.429e-05	0.00010472	0.00014044	0.00017963	0.00021878	0.00026533	0.00029186	0.00034825	0.00039849	0.00045336	0.00051173	0.00054311	0.00058637	0.00061752	0.00067261	0.0007252	0.00076412	0.00079236	0.00081257	7.5e-13
正镶白旗	0.00016318	0.00016342	0.00021861	0.00027523	0.00030293	0.00032906	0.00038818	0.00050261	0.00054037	0.00056791	0.00064282	0.0007178	0.0007958	0.0008565	0.000902	0.00098247	0.00108881	0.00120624	0.00133588	0.00147894	1.6318e-12
正蓝旗	0.00026901	0.00025959	0.00034821	0.00040454	0.00041501	0.0004518	0.00059258	0.00071069	0.00077789	0.00083815	0.00093193	0.00099675	0.00108621	0.00117045	0.00123263	0.0013426	0.00142152	0.00144815	0.00145691	0.00145977	2.6901e-12
多伦县	0.0003072	0.00034222	0.00042407	0.00060946	0.00065861	0.00071149	0.00073765	0.00084349	0.00093978	0.00106561	0.00119495	0.00131444	0.00150645	0.00161719	0.0017031	0.00185504	0.00197215	0.00206682	0.00214239	0.00220214	3.072e-12
阿拉善左旗	0.0004379	0.00046	0.00033822	0.00041299	0.00044836	0.00050081	0.00052671	0.00048801	0.00057656	0.000925	0.001086	0.00121136	0.00129089	0.001344	0.00138996	0.00146715	0.00153882	0.001607	0.00167159	0.00173255	4.379e-12
阿拉善右旗	0.00010566	0.00012111	0.00010697	0.00013061	0.00014839	0.00016897	0.0001774	0.00021871	0.00023707	0.000281	0.000316	0.00032668	0.00038793	0.000397	0.00037666	0.00039647	0.00042932	0.00046486	0.00050331	0.00054491	1.0566e-12
额济纳旗	6.362e-05	7.05e-05	6.862e-05	8.422e-05	9.979e-05	0.0001148	0.00014157	0.00017437	0.00022207	0.000198	0.00023	0.00027408	0.00027418	0.000286	0.00028464	0.00029862	0.00031006	0.00032106	0.00033161	0.00034171	6.362e-13
和平区	0.00075763	0.00078381	0.00082561	0.00100751	0.00111636	0.00119881	0.00138301	0.00159754	0.0017173	0.00195883	0.00222445	0.00244925	0.00266617	0.00281556	0.00277772	0.00289746	0.0028391	0.00294217	0.00312666	0.00321189	7.5763e-12
沈河区	0.00075763	0.00078381	0.00082561	0.00100751	0.00111636	0.00119881	0.00138301	0.00159754	0.0017173	0.00195883	0.00222445	0.00244925	0.00266617	0.00281556	0.00277772	0.00289746	0.0028391	0.00294217	0.00312666	0.00321189	7.5763e-12
大东区	0.00075763	0.00078381	0.00082561	0.00100751	0.00111636	0.00119881	0.00138301	0.00159754	0.0017173	0.00195883	0.00222445	0.00244925	0.00266617	0.00281556	0.00277772	0.00289746	0.0028391	0.00294217	0.00312666	0.00321189	7.5763e-12
皇姑区	0.00075763	0.00078381	0.00082561	0.00100751	0.00111636	0.00119881	0.00138301	0.00159754	0.0017173	0.00195883	0.00222445	0.00244925	0.00266617	0.00281556	0.00277772	0.00289746	0.0028391	0.00294217	0.00312666	0.00321189	7.5763e-12
铁西区	0.00075763	0.00078381	0.00082561	0.00100751	0.00111636	0.00119881	0.00138301	0.00159754	0.0017173	0.00195883	0.00222445	0.00244925	0.00266617	0.00281556	0.00277772	0.00289746	0.0028391	0.00294217	0.00312666	0.00321189	7.5763e-12
苏家屯区	0.00075763	0.00078381	0.00082561	0.00100751	0.00111636	0.00119881	0.00138301	0.00159754	0.0017173	0.00195883	0.00222445	0.00244925	0.00266617	0.00281556	0.00277772	0.00289746	0.0028391	0.00294217	0.00312666	0.00321189	7.5763e-12
浑南区	0.00075763	0.00078381	0.00082561	0.00100751	0.00111636	0.00119881	0.00138301	0.00159754	0.0017173	0.00195883	0.00222445	0.00244925	0.00266617	0.00281556	0.00277772	0.00289746	0.0028391	0.00294217	0.00312666	0.00321189	7.5763e-12
沈北新区	0.00075763	0.00078381	0.00082561	0.00100751	0.00111636	0.00119881	0.00138301	0.00159754	0.0017173	0.00195883	0.00222445	0.00244925	0.00266617	0.00281556	0.00277772	0.00289746	0.0028391	0.00294217	0.00312666	0.00321189	7.5763e-12
于洪区	0.00075763	0.00078381	0.00082561	0.00100751	0.00111636	0.00119881	0.00138301	0.00159754	0.0017173	0.00195883	0.00222445	0.00244925	0.00266617	0.00281556	0.00277772	0.00289746	0.0028391	0.00294217	0.00312666	0.00321189	7.5763e-12
辽中区	0.00489155	0.00492615	0.00497346	0.00503834	0.00512768	0.00559045	0.00674369	0.00810808	0.00923275	0.0101896	0.0109582	0.011562	0.0120285	0.0123845	0.0126538	0.0128561	0.0130074	0.0131201	0.0132039	0.013266	4.89155e-11
康平县	0.00279199	0.00277163	0.00273363	0.00266336	0.00253569	0.00259315	0.00307312	0.003692	0.00413079	0.00441834	0.00457852	0.00466563	0.00471239	0.00473733	0.00475058	0.00475761	0.00476133	0.00476331	0.00476435	0.0047649	2.79199e-11
法库县	0.00289083	0.00289041	0.0028898	0.00288892	0.00288765	0.00310842	0.00378183	0.00463454	0.00532001	0.00585545	0.00625759	0.00655219	0.00676433	0.00691527	0.00702178	0.00709652	0.00714875	0.00718515	0.00721047	0.00722806	2.89083e-11
新民市	0.00533534	0.00530325	0.00524439	0.0051372	0.00494462	0.00513703	0.00627543	0.00754125	0.00856097	0.00933543	0.00978294	0.0100338	0.010172	0.0102476	0.0102887	0.0103109	0.010323	0.0103295	0.0103331	0.010335	5.33534e-11
中山区	0.00075763	0.00078381	0.00082561	0.00100751	0.00111636	0.00119881	0.00138301	0.00159754	0.0017173	0.00195883	0.00222445	0.00244925	0.00266617	0.00281556	0.00277772	0.00289746	0.0028391	0.00294217	0.00312666	0.00321189	7.5763e-12
西岗区	0.00075763	0.00078381	0.00082561	0.00100751	0.00111636	0.00119881	0.00138301	0.00159754	0.0017173	0.00195883	0.00222445	0.00244925	0.00266617	0.00281556	0.00277772	0.00289746	0.0028391	0.00294217	0.00312666	0.00321189	7.5763e-12
沙河口区	0.00075763	0.00078381	0.00082561	0.00100751	0.00111636	0.00119881	0.00138301	0.00159754	0.0017173	0.00195883	0.00222445	0.00244925	0.00266617	0.00281556	0.00277772	0.00289746	0.0028391	0.00294217	0.00312666	0.00321189	7.5763e-12
甘井子区	0.00075763	0.00078381	0.00082561	0.00100751	0.00111636	0.00119881	0.00138301	0.00159754	0.0017173	0.00195883	0.00222445	0.00244925	0.00266617	0.00281556	0.00277772	0.00289746	0.0028391	0.00294217	0.00312666	0.00321189	7.5763e-12
旅顺口区	0.00075763	0.00078381	0.00082561	0.00100751	0.00111636	0.00119881	0.00138301	0.00159754	0.0017173	0.00195883	0.00222445	0.00244925	0.00266617	0.00281556	0.00277772	0.00289746	0.0028391	0.00294217	0.00312666	0.00321189	7.5763e-12
金州区	0.00075763	0.00078381	0.00082561	0.00100751	0.00111636	0.00119881	0.00138301	0.00159754	0.0017173	0.00195883	0.00222445	0.00244925	0.00266617	0.00281556	0.00277772	0.00289746	0.0028391	0.00294217	0.00312666	0.00321189	7.5763e-12
普兰店区	0.00365364	0.00402552	0.00448978	0.00507696	0.00583057	0.00697356	0.00854314	0.00992285	0.0109115	0.0118194	0.0126874	0.0135103	0.0142845	0.015008	0.0156802	0.0163013	0.0168727	0.017396	0.0178737	0.0183081	3.65364e-11
长海县	0.00188048	0.00209501	0.00233451	0.00260193	0.00290059	0.00344126	0.00356617	0.00412091	0.0046147	0.00514376	0.00573312	0.0063896	0.00712081	0.00793518	0.00884214	0.00985214	0.0109768	0.0122291	0.0136234	0.0151757	1.88048e-11
瓦房店市	0.00425971	0.00475997	0.00536091	0.0060887	0.00697783	0.0080911	0.00924336	0.0106579	0.0113483	0.0120992	0.012845	0.0135828	0.0143099	0.0150239	0.0157226	0.0164043	0.0170675	0.0177108	0.0183334	0.0189344	4.25971e-11
庄河市	0.00388085	0.00450079	0.00522081	0.00605724	0.00702908	0.00800078	0.00919472	0.0112142	0.0129411	0.0150569	0.0175165	0.0203755	0.0236984	0.02756	0.0320472	0.0372605	0.043317	0.0503521	0.0585229	0.0680118	3.88085e-11
铁东区	0.00075763	0.00078381	0.00082561	0.00100751	0.00111636	0.00119881	0.00138301	0.00159754	0.0017173	0.00195883	0.00222445	0.00244925	0.00266617	0.00281556	0.00277772	0.00289746	0.0028391	0.00294217	0.00312666	0.00321189	7.5763e-12
立山区	0.00075763	0.00078381	0.00082561	0.00100751	0.00111636	0.00119881	0.00138301	0.00159754	0.0017173	0.00195883	0.00222445	0.00244925	0.00266617	0.00281556	0.00277772	0.00289746	0.0028391	0.00294217	0.00312666	0.00321189	7.5763e-12
千山区	0.00075763	0.00078381	0.00082561	0.00100751	0.00111636	0.00119881	0.00138301	0.00159754	0.0017173	0.00195883	0.00222445	0.00244925	0.00266617	0.00281556	0.00277772	0.00289746	0.0028391	0.00294217	0.00312666	0.00321189	7.5763e-12
台安县	0.00257401	0.00266411	0.00276933	0.00289275	0.0030383	0.00323088	0.00317238	0.00380825	0.00438859	0.00476538	0.00512695	0.0054709	0.00579558	0.00609997	0.0063836	0.00664646	0.0068889	0.00711156	0.00731528	0.00750104	2.57401e-11
岫岩满族自治县	0.00123288	0.00136556	0.00151274	0.00167601	0.00185716	0.00217303	0.00215303	0.00261432	0.00300193	0.0033298	0.0036932	0.00409595	0.00454227	0.00503685	0.00558486	0.00619203	0.00686469	0.00760985	0.00843527	0.00934951	1.23288e-11
海城市	0.00378811	0.00399118	0.00420622	0.00443399	0.00467531	0.00513165	0.00486477	0.00590345	0.00655985	0.00691945	0.00729753	0.00769497	0.00811269	0.00855165	0.00901285	0.00949735	0.0100062	0.0105406	0.0111017	0.0116908	3.78811e-11
新抚区	0.00075763	0.00078381	0.00082561	0.00100751	0.00111636	0.00119881	0.00138301	0.00159754	0.0017173	0.00195883	0.00222445	0.00244925	0.00266617	0.00281556	0.00277772	0.00289746	0.0028391	0.00294217	0.00312666	0.00321189	7.5763e-12
东洲区	0.00075763	0.00078381	0.00082561	0.00100751	0.00111636	0.00119881	0.00138301	0.00159754	0.0017173	0.00195883	0.00222445	0.00244925	0.00266617	0.00281556	0.00277772	0.00289746	0.0028391	0.00294217	0.00312666	0.00321189	7.5763e-12
望花区	0.00075763	0.00078381	0.00082561	0.00100751	0.00111636	0.00119881	0.00138301	0.00159754	0.0017173	0.00195883	0.00222445	0.00244925	0.00266617	0.00281556	0.00277772	0.00289746	0.0028391	0.00294217	0.00312666	0.00321189	7.5763e-12
顺城区	0.00075763	0.00078381	0.00082561	0.00100751	0.00111636	0.00119881	0.00138301	0.00159754	0.0017173	0.00195883	0.00222445	0.00244925	0.00266617	0.00281556	0.00277772	0.00289746	0.0028391	0.00294217	0.00312666	0.00321189	7.5763e-12
抚顺县	0.00134953	0.00136232	0.00138094	0.00140816	0.00144826	0.00158295	0.00187987	0.00219475	0.00239451	0.00252689	0.0026235	0.00269303	0.0027426	0.00277771	0.00280245	0.00281983	0.00283201	0.00284053	0.00284649	0.00285066	1.34953e-11
新宾满族自治县	0.00146627	0.00146503	0.00146245	0.00145711	0.00144605	0.0015892	0.00198487	0.00233369	0.00249946	0.00261037	0.00266526	0.00269199	0.00270489	0.0027111	0.00271408	0.00271551	0.00271619	0.00271652	0.00271668	0.00271675	1.46627e-11
清原满族自治县	0.00116982	0.00119951	0.00124087	0.00129907	0.00138214	0.00156851	0.00193107	0.00225546	0.00249031	0.00268797	0.00284454	0.00296645	0.00306019	0.00313157	0.00318556	0.00322618	0.00325662	0.00327937	0.00329634	0.00330897	1.16982e-11
平山区	0.00075763	0.00078381	0.00082561	0.00100751	0.00111636	0.00119881	0.00138301	0.00159754	0.0017173	0.00195883	0.00222445	0.00244925	0.00266617	0.00281556	0.00277772	0.00289746	0.0028391	0.00294217	0.00312666	0.00321189	7.5763e-12
溪湖区	0.00075763	0.00078381	0.00082561	0.00100751	0.00111636	0.00119881	0.00138301	0.00159754	0.0017173	0.00195883	0.00222445	0.00244925	0.00266617	0.00281556	0.00277772	0.00289746	0.0028391	0.00294217	0.00312666	0.00321189	7.5763e-12
明山区	0.00075763	0.00078381	0.00082561	0.00100751	0.00111636	0.00119881	0.00138301	0.00159754	0.0017173	0.00195883	0.00222445	0.00244925	0.00266617	0.00281556	0.00277772	0.00289746	0.0028391	0.00294217	0.00312666	0.00321189	7.5763e-12
南芬区	0.00075763	0.00078381	0.00082561	0.00100751	0.00111636	0.00119881	0.00138301	0.00159754	0.0017173	0.00195883	0.00222445	0.00244925	0.00266617	0.00281556	0.00277772	0.00289746	0.0028391	0.00294217	0.00312666	0.00321189	7.5763e-12
本溪满族自治县	0.00076392	0.00088184	0.00101809	0.00117556	0.00135757	0.00158215	0.00175065	0.00214693	0.00245191	0.00283336	0.00327382	0.00378235	0.00436944	0.00504713	0.00582932	0.00673206	0.00777379	0.0089758	0.0103626	0.0119625	7.6392e-12
桓仁满族自治县	0.00094131	0.00107034	0.00121764	0.00138587	0.0015781	0.00176989	0.00195106	0.00239157	0.00273316	0.00312614	0.0035743	0.00408522	0.00466746	0.00533075	0.00608608	0.00694592	0.00792438	0.00903741	0.0103031	0.0117418	9.4131e-12
元宝区	0.00075763	0.00078381	0.00082561	0.00100751	0.00111636	0.00119881	0.00138301	0.00159754	0.0017173	0.00195883	0.00222445	0.00244925	0.00266617	0.00281556	0.00277772	0.00289746	0.0028391	0.00294217	0.00312666	0.00321189	7.5763e-12
振兴区	0.00075763	0.00078381	0.00082561	0.00100751	0.00111636	0.00119881	0.00138301	0.00159754	0.0017173	0.00195883	0.00222445	0.00244925	0.00266617	0.00281556	0.00277772	0.00289746	0.0028391	0.00294217	0.00312666	0.00321189	7.5763e-12
振安区	0.00075763	0.00078381	0.00082561	0.00100751	0.00111636	0.00119881	0.00138301	0.00159754	0.0017173	0.00195883	0.00222445	0.00244925	0.00266617	0.00281556	0.00277772	0.00289746	0.0028391	0.00294217	0.00312666	0.00321189	7.5763e-12
宽甸满族自治县	0.00117786	0.00124969	0.00133121	0.00142409	0.00153039	0.00169436	0.00196691	0.00230142	0.00264496	0.00300778	0.00339319	0.00379943	0.00422455	0.00466641	0.00512276	0.00559125	0.00606952	0.00655522	0.00704603	0.00753972	1.17786e-11
东港市	0.00318656	0.00346935	0.00378334	0.00413254	0.00452153	0.00497377	0.00527772	0.00600039	0.00684369	0.00766438	0.00856531	0.00955225	0.0106312	0.0118083	0.01309	0.0144828	0.0159935	0.0176291	0.0193965	0.021303	3.18656e-11
凤城市	0.00130478	0.00146154	0.00163763	0.00183549	0.00205788	0.00227018	0.00253248	0.00295279	0.00331801	0.00374098	0.00421647	0.00475082	0.00535113	0.00602532	0.00678222	0.00763171	0.0085848	0.00965378	0.0108524	0.0121958	1.30478e-11
古塔区	0.00075763	0.00078381	0.00082561	0.00100751	0.00111636	0.00119881	0.00138301	0.00159754	0.0017173	0.00195883	0.00222445	0.00244925	0.00266617	0.00281556	0.00277772	0.00289746	0.0028391	0.00294217	0.00312666	0.00321189	7.5763e-12
凌河区	0.00075763	0.00078381	0.00082561	0.00100751	0.00111636	0.00119881	0.00138301	0.00159754	0.0017173	0.00195883	0.00222445	0.00244925	0.00266617	0.00281556	0.00277772	0.00289746	0.0028391	0.00294217	0.00312666	0.00321189	7.5763e-12
太和区	0.00075763	0.00078381	0.00082561	0.00100751	0.00111636	0.00119881	0.00138301	0.00159754	0.0017173	0.00195883	0.00222445	0.00244925	0.00266617	0.00281556	0.00277772	0.00289746	0.0028391	0.00294217	0.00312666	0.00321189	7.5763e-12
黑山县	0.0040787	0.00412188	0.00418931	0.00429536	0.00446404	0.00473593	0.0052504	0.00615648	0.00663669	0.00685715	0.00700234	0.00709703	0.00715842	0.00719805	0.00722358	0.00724	0.00725054	0.00725731	0.00726165	0.00726443	4.0787e-11
义县	0.0013799	0.00153514	0.00170807	0.00190071	0.00211536	0.00237081	0.00255703	0.0030869	0.00333135	0.00370637	0.00412271	0.00458483	0.00509765	0.00566661	0.00629771	0.00699761	0.00777363	0.00863386	0.00958724	0.0106436	1.3799e-11
凌海市	0.00287033	0.00314621	0.0034492	0.00378201	0.00414766	0.00473775	0.00482411	0.00572183	0.00626465	0.00687199	0.00753744	0.00826647	0.00906509	0.00993984	0.0108979	0.0119471	0.0130959	0.0143537	0.0157308	0.0172382	2.87033e-11
北镇市	0.00441241	0.0044097	0.00440163	0.00437769	0.00430713	0.00427898	0.0046782	0.00545257	0.00585015	0.00585703	0.00585932	0.00586009	0.00586034	0.00586043	0.00586046	0.00586047	0.00586047	0.00586047	0.00586047	0.00586047	4.41241e-11
站前区	0.00075763	0.00078381	0.00082561	0.00100751	0.00111636	0.00119881	0.00138301	0.00159754	0.0017173	0.00195883	0.00222445	0.00244925	0.00266617	0.00281556	0.00277772	0.00289746	0.0028391	0.00294217	0.00312666	0.00321189	7.5763e-12
西市区	0.00075763	0.00078381	0.00082561	0.00100751	0.00111636	0.00119881	0.00138301	0.00159754	0.0017173	0.00195883	0.00222445	0.00244925	0.00266617	0.00281556	0.00277772	0.00289746	0.0028391	0.00294217	0.00312666	0.00321189	7.5763e-12
鲅鱼圈区	0.00075763	0.00078381	0.00082561	0.00100751	0.00111636	0.00119881	0.00138301	0.00159754	0.0017173	0.00195883	0.00222445	0.00244925	0.00266617	0.00281556	0.00277772	0.00289746	0.0028391	0.00294217	0.00312666	0.00321189	7.5763e-12
老边区	0.00075763	0.00078381	0.00082561	0.00100751	0.00111636	0.00119881	0.00138301	0.00159754	0.0017173	0.00195883	0.00222445	0.00244925	0.00266617	0.00281556	0.00277772	0.00289746	0.0028391	0.00294217	0.00312666	0.00321189	7.5763e-12
盖州市	0.00192822	0.00209565	0.00228009	0.00248346	0.00270797	0.00293532	0.00326745	0.00359952	0.00410028	0.004617	0.00519083	0.0058271	0.00653154	0.00731028	0.00816992	0.00911745	0.0101604	0.0113067	0.0125649	0.0139439	1.92822e-11
大石桥市	0.00141266	0.0016175	0.00185223	0.00212121	0.00242947	0.00277723	0.00320095	0.00388865	0.004241	0.00485303	0.00555255	0.00635194	0.00726533	0.00830881	0.00950075	0.010862	0.0124165	0.0141914	0.0162175	0.0185302	1.41266e-11
海州区	0.00075763	0.00078381	0.00082561	0.00100751	0.00111636	0.00119881	0.00138301	0.00159754	0.0017173	0.00195883	0.00222445	0.00244925	0.00266617	0.00281556	0.00277772	0.00289746	0.0028391	0.00294217	0.00312666	0.00321189	7.5763e-12
新邱区	0.00075763	0.00078381	0.00082561	0.00100751	0.00111636	0.00119881	0.00138301	0.00159754	0.0017173	0.00195883	0.00222445	0.00244925	0.00266617	0.00281556	0.00277772	0.00289746	0.0028391	0.00294217	0.00312666	0.00321189	7.5763e-12
太平区	0.00075763	0.00078381	0.00082561	0.00100751	0.00111636	0.00119881	0.00138301	0.00159754	0.0017173	0.00195883	0.00222445	0.00244925	0.00266617	0.00281556	0.00277772	0.00289746	0.0028391	0.00294217	0.00312666	0.00321189	7.5763e-12
清河门区	0.00075763	0.00078381	0.00082561	0.00100751	0.00111636	0.00119881	0.00138301	0.00159754	0.0017173	0.00195883	0.00222445	0.00244925	0.00266617	0.00281556	0.00277772	0.00289746	0.0028391	0.00294217	0.00312666	0.00321189	7.5763e-12
细河区	0.00075763	0.00078381	0.00082561	0.00100751	0.00111636	0.00119881	0.00138301	0.00159754	0.0017173	0.00195883	0.00222445	0.00244925	0.00266617	0.00281556	0.00277772	0.00289746	0.0028391	0.00294217	0.00312666	0.00321189	7.5763e-12
阜新蒙古族自治县	0.00447017	0.00444685	0.00438233	0.00420707	0.00375378	0.00364128	0.00462923	0.00615976	0.00706552	0.00743987	0.00757817	0.00762813	0.00764604	0.00765244	0.00765472	0.00765554	0.00765583	0.00765593	0.00765597	0.00765598	4.47017e-11
彰武县	0.00183729	0.00197448	0.00213438	0.0023219	0.00254326	0.00275961	0.00335522	0.00399047	0.00534807	0.00685972	0.0086351	0.010683	0.0130064	0.0156018	0.0184604	0.0215674	0.0249037	0.0284461	0.0321682	0.0360418	1.83729e-11
白塔区	0.00075763	0.00078381	0.00082561	0.00100751	0.00111636	0.00119881	0.00138301	0.00159754	0.0017173	0.00195883	0.00222445	0.00244925	0.00266617	0.00281556	0.00277772	0.00289746	0.0028391	0.00294217	0.00312666	0.00321189	7.5763e-12
文圣区	0.00075763	0.00078381	0.00082561	0.00100751	0.00111636	0.00119881	0.00138301	0.00159754	0.0017173	0.00195883	0.00222445	0.00244925	0.00266617	0.00281556	0.00277772	0.00289746	0.0028391	0.00294217	0.00312666	0.00321189	7.5763e-12
宏伟区	0.00075763	0.00078381	0.00082561	0.00100751	0.00111636	0.00119881	0.00138301	0.00159754	0.0017173	0.00195883	0.00222445	0.00244925	0.00266617	0.00281556	0.00277772	0.00289746	0.0028391	0.00294217	0.00312666	0.00321189	7.5763e-12
弓长岭区	0.00075763	0.00078381	0.00082561	0.00100751	0.00111636	0.00119881	0.00138301	0.00159754	0.0017173	0.00195883	0.00222445	0.00244925	0.00266617	0.00281556	0.00277772	0.00289746	0.0028391	0.00294217	0.00312666	0.00321189	7.5763e-12
太子河区	0.00075763	0.00078381	0.00082561	0.00100751	0.00111636	0.00119881	0.00138301	0.00159754	0.0017173	0.00195883	0.00222445	0.00244925	0.00266617	0.00281556	0.00277772	0.00289746	0.0028391	0.00294217	0.00312666	0.00321189	7.5763e-12
辽阳县	0.00161193	0.00177773	0.00196139	0.00216494	0.0023906	0.00263137	0.00280592	0.00324403	0.0036336	0.00403242	0.00447266	0.00495839	0.00549402	0.00608437	0.00673469	0.00745073	0.0082387	0.0091054	0.0100582	0.0111052	1.61193e-11
灯塔市	0.00133949	0.00148253	0.0016443	0.00182765	0.00203591	0.00224313	0.00258813	0.00292893	0.00351349	0.0041201	0.00481574	0.00561092	0.00651701	0.0075463	0.008712	0.0100283	0.0115103	0.0131742	0.015037	0.017117	1.33949e-11
双台子区	0.00075763	0.00078381	0.00082561	0.00100751	0.00111636	0.00119881	0.00138301	0.00159754	0.0017173	0.00195883	0.00222445	0.00244925	0.00266617	0.00281556	0.00277772	0.00289746	0.0028391	0.00294217	0.00312666	0.00321189	7.5763e-12
兴隆台区	0.00075763	0.00078381	0.00082561	0.00100751	0.00111636	0.00119881	0.00138301	0.00159754	0.0017173	0.00195883	0.00222445	0.00244925	0.00266617	0.00281556	0.00277772	0.00289746	0.0028391	0.00294217	0.00312666	0.00321189	7.5763e-12
大洼区	0.00308206	0.00340805	0.00376983	0.00417147	0.00461752	0.00500617	0.00554059	0.00642871	0.0070718	0.00785329	0.0087198	0.00968042	0.0107452	0.0119253	0.0132329	0.0146817	0.0162866	0.0180642	0.0200327	0.0222124	3.08206e-11
盘山县	0.00239109	0.00263656	0.00290731	0.00320596	0.0035354	0.00385031	0.00423501	0.00477761	0.00525013	0.00579763	0.00640059	0.00706444	0.00779516	0.00859927	0.00948392	0.0104569	0.0115269	0.0127031	0.0139957	0.0154161	2.39109e-11
银州区	0.00075763	0.00078381	0.00082561	0.00100751	0.00111636	0.00119881	0.00138301	0.00159754	0.0017173	0.00195883	0.00222445	0.00244925	0.00266617	0.00281556	0.00277772	0.00289746	0.0028391	0.00294217	0.00312666	0.00321189	7.5763e-12
清河区	0.00075763	0.00078381	0.00082561	0.00100751	0.00111636	0.00119881	0.00138301	0.00159754	0.0017173	0.00195883	0.00222445	0.00244925	0.00266617	0.00281556	0.00277772	0.00289746	0.0028391	0.00294217	0.00312666	0.00321189	7.5763e-12
铁岭县	0.00126465	0.00126299	0.00127752	0.00115619	0.00276246	0.00308793	2.355e-05	0.0043096	0.0046232	0.00109044	0.0012862	0.00126215	0.00126488	0.00126457	0.0012646	0.0012646	0.0012646	0.0012646	0.0012646	0.0012646	1.26465e-11
西丰县	0.00111434	0.00111408	0.00111693	0.00108598	0.0014785	0.00174025	9.531e-05	0.00262084	0.00297048	0.00101926	0.00112343	0.00111353	0.00111443	0.00111435	0.00111435	0.00111435	0.00111435	0.00111435	0.00111435	0.00111435	1.11434e-11
昌图县	0.00327173	0.00326744	0.00330246	0.00302809	0.00613244	0.00721885	9.891e-05	0.0100033	0.0103981	0.00283841	0.00332893	0.00326441	0.00327227	0.0032713	0.00327142	0.0032714	0.00327141	0.00327141	0.00327141	0.00327141	3.27173e-11
调兵山市	0.00027024	0.00031063	0.00036109	0.00042485	0.00050646	0.0006196	0.00072711	0.00087441	0.00093079	0.00100594	0.00108089	0.00115524	0.0012286	0.00130065	0.0013711	0.00143971	0.00150627	0.00157061	0.00163261	0.00169218	2.7024e-12
开原市	0.00219337	0.00254135	0.00294506	0.0034135	0.00395716	0.00450295	0.00537968	0.00623079	0.00720885	0.00834781	0.00965637	0.0111582	0.01288	0.0148519	0.0171079	0.0196863	0.02263	0.0259875	0.029813	0.0341674	2.19337e-11
双塔区	0.00075763	0.00078381	0.00082561	0.00100751	0.00111636	0.00119881	0.00138301	0.00159754	0.0017173	0.00195883	0.00222445	0.00244925	0.00266617	0.00281556	0.00277772	0.00289746	0.0028391	0.00294217	0.00312666	0.00321189	7.5763e-12
龙城区	0.00075763	0.00078381	0.00082561	0.00100751	0.00111636	0.00119881	0.00138301	0.00159754	0.0017173	0.00195883	0.00222445	0.00244925	0.00266617	0.00281556	0.00277772	0.00289746	0.0028391	0.00294217	0.00312666	0.00321189	7.5763e-12
朝阳县	0.0023019	0.0023013	0.00229822	0.00228265	0.00220516	0.00225546	0.00285448	0.00366632	0.00372323	0.00350277	0.00346004	0.0034515	0.00344979	0.00344945	0.00344938	0.00344936	0.00344936	0.00344936	0.00344936	0.00344936	2.3019e-11
建平县	0.0016543	0.00168996	0.00174503	0.00183125	0.00196899	0.00226	0.00283384	0.003456	0.00371	0.00373756	0.003756	0.00376829	0.00377649	0.00378194	0.00378557	0.00378799	0.00378959	0.00379066	0.00379137	0.00379184	1.6543e-11
喀喇沁左翼蒙古族自治县	0.00128447	0.00129606	0.00132084	0.00137466	0.00149545	0.0017493	0.00232719	0.003056	0.00315	0.00289906	0.00278729	0.00273586	0.00271184	0.00270053	0.0026952	0.00269267	0.00269148	0.00269091	0.00269064	0.00269052	1.28447e-11
北票市	0.00213872	0.0021415	0.0021492	0.00217063	0.00223096	0.00247548	0.00328426	0.00437143	0.00450025	0.00415833	0.0040411	0.0039995	0.00398455	0.00397915	0.0039772	0.00397649	0.00397624	0.00397614	0.00397611	0.0039761	2.13872e-11
凌源市	0.00131001	0.00144895	0.00162531	0.00185257	0.00215048	0.0025349	0.00330982	0.00365469	0.00396005	0.00428858	0.00459913	0.00489002	0.00516031	0.00540968	0.00563835	0.00584688	0.00603615	0.00620722	0.00636127	0.00649955	1.31001e-11
连山区	0.00075763	0.00078381	0.00082561	0.00100751	0.00111636	0.00119881	0.00138301	0.00159754	0.0017173	0.00195883	0.00222445	0.00244925	0.00266617	0.00281556	0.00277772	0.00289746	0.0028391	0.00294217	0.00312666	0.00321189	7.5763e-12
龙港区	0.00075763	0.00078381	0.00082561	0.00100751	0.00111636	0.00119881	0.00138301	0.00159754	0.0017173	0.00195883	0.00222445	0.00244925	0.00266617	0.00281556	0.00277772	0.00289746	0.0028391	0.00294217	0.00312666	0.00321189	7.5763e-12
南票区	0.00075763	0.00078381	0.00082561	0.00100751	0.00111636	0.00119881	0.00138301	0.00159754	0.0017173	0.00195883	0.00222445	0.00244925	0.00266617	0.00281556	0.00277772	0.00289746	0.0028391	0.00294217	0.00312666	0.00321189	7.5763e-12
绥中县	0.00247524	0.00256602	0.00269496	0.00288091	0.00315479	0.00361201	0.00422802	0.00465039	0.00474039	0.00472755	0.00471807	0.00471105	0.00470587	0.00470203	0.00469919	0.00469708	0.00469552	0.00469437	0.00469352	0.00469289	2.47524e-11
建昌县	0.00158173	0.00155944	0.00153145	0.00149646	0.00145298	0.00150105	0.00173524	0.00216838	0.0018305	0.00177786	0.00182009	0.00178604	0.00181339	0.00179135	0.00180906	0.0017948	0.00180626	0.00179703	0.00180446	0.00179848	1.58173e-11
兴城市	0.00149316	0.00149316	0.00149316	0.00149312	0.00149271	0.00152531	0.00181307	0.00225715	0.00226092	0.00210255	0.00208837	0.00208706	0.00208693	0.00208692	0.00208692	0.00208692	0.00208692	0.00208692	0.00208692	0.00208692	1.49316e-11
南关区	0.00075763	0.00078381	0.00082561	0.00100751	0.00111636	0.00119881	0.00138301	0.00159754	0.0017173	0.00195883	0.00222445	0.00244925	0.00266617	0.00281556	0.00277772	0.00289746	0.0028391	0.00294217	0.00312666	0.00321189	7.5763e-12
宽城区	0.00075763	0.00078381	0.00082561	0.00100751	0.00111636	0.00119881	0.00138301	0.00159754	0.0017173	0.00195883	0.00222445	0.00244925	0.00266617	0.00281556	0.00277772	0.00289746	0.0028391	0.00294217	0.00312666	0.00321189	7.5763e-12
朝阳区	0.00075763	0.00078381	0.00082561	0.00100751	0.00111636	0.00119881	0.00138301	0.00159754	0.0017173	0.00195883	0.00222445	0.00244925	0.00266617	0.00281556	0.00277772	0.00289746	0.0028391	0.00294217	0.00312666	0.00321189	7.5763e-12
二道区	0.00075763	0.00078381	0.00082561	0.00100751	0.00111636	0.00119881	0.00138301	0.00159754	0.0017173	0.00195883	0.00222445	0.00244925	0.00266617	0.00281556	0.00277772	0.00289746	0.0028391	0.00294217	0.00312666	0.00321189	7.5763e-12
绿园区	0.00075763	0.00078381	0.00082561	0.00100751	0.00111636	0.00119881	0.00138301	0.00159754	0.0017173	0.00195883	0.00222445	0.00244925	0.00266617	0.00281556	0.00277772	0.00289746	0.0028391	0.00294217	0.00312666	0.00321189	7.5763e-12
双阳区	0.00075763	0.00078381	0.00082561	0.00100751	0.00111636	0.00119881	0.00138301	0.00159754	0.0017173	0.00195883	0.00222445	0.00244925	0.00266617	0.00281556	0.00277772	0.00289746	0.0028391	0.00294217	0.00312666	0.00321189	7.5763e-12
九台区	0.00228371	0.00250236	0.00253647	0.00292094	0.00292657	0.00275422	0.00400406	0.00473376	0.0051539	0.00580105	0.00615891	0.00697384	0.00753463	0.0077348	0.00851435	0.00937191	0.0103152	0.0113528	0.012494	0.0137491	2.28371e-11
农安县	0.00592736	0.0063111	0.00691926	0.00716145	0.00684946	0.00762468	0.00921726	0.0108632	0.0112043	0.0128045	0.0144642	0.0155709	0.0165775	0.0173626	0.017859	0.0172875	0.0168303	0.0175215	0.0205785	0.0234108	5.92736e-11
榆树市	0.00566686	0.0061017	0.006834	0.00694974	0.00694614	0.00769123	0.0089554	0.0101333	0.0114006	0.0135661	0.0155917	0.01693	0.0181495	0.0188431	0.0196481	0.018524	0.0144312	0.0150563	0.0171256	0.0186472	5.66686e-11
德惠市	0.00505769	0.00565839	0.00577507	0.00660025	0.00638357	0.00695043	0.00801178	0.00937586	0.00930716	0.0103672	0.0113002	0.011775	0.0125328	0.0131194	0.0137321	0.0141819	0.0123508	0.0127723	0.0149713	0.0157194	5.05769e-11
公主岭市	0.005598	0.00611474	0.00677178	0.00838009	0.00858851	0.00800092	0.0096252	0.0106854	0.0111796	0.0136197	0.0163569	0.0170247	0.0177995	0.018	0.0188161	0.0184619	0.0128206	0.0132045	0.0152961	0.0143947	5.598e-11
昌邑区	0.00075763	0.00078381	0.00082561	0.00100751	0.00111636	0.00119881	0.00138301	0.00159754	0.0017173	0.00195883	0.00222445	0.00244925	0.00266617	0.00281556	0.00277772	0.00289746	0.0028391	0.00294217	0.00312666	0.00321189	7.5763e-12
龙潭区	0.00075763	0.00078381	0.00082561	0.00100751	0.00111636	0.00119881	0.00138301	0.00159754	0.0017173	0.00195883	0.00222445	0.00244925	0.00266617	0.00281556	0.00277772	0.00289746	0.0028391	0.00294217	0.00312666	0.00321189	7.5763e-12
船营区	0.00075763	0.00078381	0.00082561	0.00100751	0.00111636	0.00119881	0.00138301	0.00159754	0.0017173	0.00195883	0.00222445	0.00244925	0.00266617	0.00281556	0.00277772	0.00289746	0.0028391	0.00294217	0.00312666	0.00321189	7.5763e-12
丰满区	0.00075763	0.00078381	0.00082561	0.00100751	0.00111636	0.00119881	0.00138301	0.00159754	0.0017173	0.00195883	0.00222445	0.00244925	0.00266617	0.00281556	0.00277772	0.00289746	0.0028391	0.00294217	0.00312666	0.00321189	7.5763e-12
永吉县	0.00091665	0.00104661	0.00109052	0.0012862	0.00137732	0.00149119	0.00172713	0.00210175	0.0021959	0.00229562	0.00338098	0.00414655	0.00411128	0.00413058	0.00434111	0.00384761	0.00181289	0.00193471	0.00216243	0.00196532	9.1665e-12
蛟河市	0.00138779	0.00160166	0.00182052	0.00216796	0.00239588	0.00254484	0.00303935	0.00351809	0.00379826	0.00421584	0.00531455	0.00596045	0.00667288	0.00698658	0.00749063	0.0069507	0.00368129	0.00388081	0.00415787	0.00407923	1.38779e-11
桦甸市	0.00174842	0.00190535	0.0022428	0.0026116	0.00293558	0.00301708	0.00357527	0.00413087	0.00450588	0.00495123	0.00627899	0.0073141	0.00812755	0.00817882	0.00850141	0.00799317	0.0051687	0.0053198	0.00550803	0.00541559	1.74842e-11
舒兰市	0.00232867	0.00235321	0.00266507	0.00324935	0.00347676	0.00351239	0.00441859	0.00486365	0.00534674	0.00640925	0.00848556	0.00861956	0.00929216	0.00976625	0.00999223	0.00945493	0.00700522	0.00741564	0.00851174	0.00867672	2.32867e-11
磐石市	0.00208883	0.00233315	0.00261239	0.00294824	0.00331916	0.00329054	0.00420786	0.0047188	0.005181	0.00581768	0.00746856	0.00795448	0.00846762	0.00852672	0.00876254	0.00848033	0.00513013	0.00539372	0.00579755	0.00568768	2.08883e-11
铁西区	0.00075763	0.00078381	0.00082561	0.00100751	0.00111636	0.00119881	0.00138301	0.00159754	0.0017173	0.00195883	0.00222445	0.00244925	0.00266617	0.00281556	0.00277772	0.00289746	0.0028391	0.00294217	0.00312666	0.00321189	7.5763e-12
铁东区	0.00075763	0.00078381	0.00082561	0.00100751	0.00111636	0.00119881	0.00138301	0.00159754	0.0017173	0.00195883	0.00222445	0.00244925	0.00266617	0.00281556	0.00277772	0.00289746	0.0028391	0.00294217	0.00312666	0.00321189	7.5763e-12
梨树县	0.00405421	0.00416266	0.00457713	0.00585759	0.00635436	0.00728863	0.00908803	0.00992569	0.0111452	0.0123628	0.0150014	0.0157394	0.0172431	0.0164923	0.0171747	0.0168764	0.0107254	0.011728	0.0132447	0.0132525	4.05421e-11
伊通满族自治县	0.00181489	0.00221578	0.00243625	0.00307083	0.00328517	0.00306412	0.00376365	0.00460488	0.00488354	0.00542825	0.00598961	0.0065566	0.00697143	0.00819194	0.00884575	0.00871393	0.00642016	0.00693993	0.00855049	0.00892573	1.81489e-11
双辽市	0.00141248	0.00124065	0.00173533	0.00169779	0.00232924	0.00260739	0.00367436	0.00427442	0.00414681	0.00571452	0.00637085	0.00696667	0.00704281	0.00780918	0.008137	0.00765025	0.00569296	0.00619891	0.00696705	0.00716822	1.41248e-11
龙山区	0.00075763	0.00078381	0.00082561	0.00100751	0.00111636	0.00119881	0.00138301	0.00159754	0.0017173	0.00195883	0.00222445	0.00244925	0.00266617	0.00281556	0.00277772	0.00289746	0.0028391	0.00294217	0.00312666	0.00321189	7.5763e-12
西安区	0.00075763	0.00078381	0.00082561	0.00100751	0.00111636	0.00119881	0.00138301	0.00159754	0.0017173	0.00195883	0.00222445	0.00244925	0.00266617	0.00281556	0.00277772	0.00289746	0.0028391	0.00294217	0.00312666	0.00321189	7.5763e-12
东丰县	0.00103269	0.00131033	0.00146652	0.00171986	0.00189344	0.0020704	0.002593	0.00305718	0.00327162	0.00433914	0.00474171	0.00532684	0.00570896	0.00601186	0.00633715	0.00623593	0.00330588	0.00344241	0.00389317	0.00383107	1.03269e-11
东辽县	0.00102525	0.00126834	0.00136557	0.00166329	0.00165186	0.00169093	0.00229872	0.00261086	0.00269158	0.0028621	0.00303384	0.00327685	0.00360658	0.0037515	0.00402854	0.00384261	0.00266123	0.00286797	0.0032488	0.00299896	1.02525e-11
东昌区	0.00075763	0.00078381	0.00082561	0.00100751	0.00111636	0.00119881	0.00138301	0.00159754	0.0017173	0.00195883	0.00222445	0.00244925	0.00266617	0.00281556	0.00277772	0.00289746	0.0028391	0.00294217	0.00312666	0.00321189	7.5763e-12
二道江区	0.00075763	0.00078381	0.00082561	0.00100751	0.00111636	0.00119881	0.00138301	0.00159754	0.0017173	0.00195883	0.00222445	0.00244925	0.00266617	0.00281556	0.00277772	0.00289746	0.0028391	0.00294217	0.00312666	0.00321189	7.5763e-12
通化县	0.000561	0.00056998	0.00059482	0.00065421	0.00070073	0.00070695	0.00077211	0.00245384	0.00252066	0.00295562	0.001366	0.00150139	0.00163514	0.00167666	0.00173529	0.00146653	0.00121701	0.0013642	0.00155957	0.0015687	5.61e-12
辉南县	0.00082074	0.00089358	0.00097136	0.0011601	0.00120594	0.00124006	0.00161967	0.00296508	0.00304609	0.00339402	0.00279769	0.00309529	0.00326995	0.00349922	0.00350728	0.00319203	0.00292992	0.00316811	0.00345488	0.00356238	8.2074e-12
柳河县	0.00125821	0.00134562	0.00141551	0.00152732	0.00156408	0.00157466	0.0019079	0.00092737	0.00095241	0.00110021	0.00362463	0.00372565	0.00410608	0.00421026	0.00431202	0.00396624	0.00328018	0.00347985	0.00322604	0.00321756	1.25821e-11
梅河口市	0.00184985	0.00201647	0.002336	0.0024508	0.00251418	0.00263183	0.00286879	0.000941	0.0009655	0.00111398	0.004162	0.00461112	0.00484082	0.00487391	0.00513194	0.00489266	0.00362829	0.00376055	0.00402707	0.00404744	1.84985e-11
集安市	0.000542	0.00055795	0.00057035	0.00061958	0.00065063	0.00066458	0.00080827	0.0019017	0.00195285	0.00227616	0.0013537	0.00152044	0.001667	0.00171429	0.00175715	0.00160133	0.00102272	0.00110213	0.00118891	0.00119532	5.42e-12
浑江区	0.00075763	0.00078381	0.00082561	0.00100751	0.00111636	0.00119881	0.00138301	0.00159754	0.0017173	0.00195883	0.00222445	0.00244925	0.00266617	0.00281556	0.00277772	0.00289746	0.0028391	0.00294217	0.00312666	0.00321189	7.5763e-12
江源区	0.00040691	0.00041867	0.00056467	0.00067017	0.00065003	0.00065744	0.00066189	0.00066457	0.00066616	0.00066712	0.00066769	0.00066803	0.00066823	0.00066835	0.00066842	0.00066846	0.00066849	0.0006685	0.00066851	0.00066852	4.0691e-12
抚松县	0.0007834	0.00091669	0.00107574	0.00125584	0.00141041	0.00157085	0.00189746	0.00196815	0.00221311	0.00254514	0.00291987	0.00326872	0.0036033	0.00379147	0.00402534	0.00378415	0.00318431	0.00342381	0.00348785	0.00350496	7.834e-12
靖宇县	0.00025751	0.00028803	0.00030811	0.00040102	0.00042737	0.00049026	0.00056942	0.00068976	0.00074128	0.00084897	0.00102055	0.00112591	0.00124765	0.00130618	0.00136745	0.00127786	0.00105966	0.00112434	0.00117211	0.00117975	2.5751e-12
长白朝鲜族自治县	0.00035764	0.00025951	0.00033129	0.00036423	0.00038059	0.00041617	0.00048428	0.00049982	0.00054554	0.0006485	0.00078266	0.00082578	0.00091089	0.00097729	0.00086961	0.00089998	0.00074165	0.00079653	0.00082507	0.00082856	3.5764e-12
临江市	0.00046334	0.0004966	0.00054513	0.00059488	0.00060088	0.00065757	0.00074239	0.00083111	0.00087995	0.0009992	0.00115012	0.00126497	0.00138548	0.00141419	0.00147895	0.00138423	0.00115939	0.00124323	0.00130871	0.0013312	4.6334e-12
宁江区	0.00075763	0.00078381	0.00082561	0.00100751	0.00111636	0.00119881	0.00138301	0.00159754	0.0017173	0.00195883	0.00222445	0.00244925	0.00266617	0.00281556	0.00277772	0.00289746	0.0028391	0.00294217	0.00312666	0.00321189	7.5763e-12
前郭尔罗斯蒙古族自治县	0.0029216	0.00327047	0.00368	0.00395	0.00492936	0.00534554	0.00635261	0.00792796	0.00906986	0.0129309	0.0134255	0.01402	0.0123455	0.0129759	0.0135832	0.0143506	0.00902078	0.00962943	0.0102633	0.010137	2.9216e-11
长岭县	0.00260218	0.00272805	0.00328795	0.00363067	0.00427909	0.00448518	0.00546299	0.00669242	0.00744481	0.00959738	0.0113324	0.0123683	0.013505	0.0135272	0.0141347	0.0136381	0.00837344	0.00904888	0.00998516	0.00990053	2.60218e-11
乾安县	0.00087217	0.00097783	0.00117636	0.00111074	0.00145362	0.00149335	0.00138006	0.00177669	0.00234646	0.00261391	0.00323536	0.00375	0.00424895	0.00455179	0.00460512	0.00443138	0.00278072	0.0029761	0.00322399	0.0032015	8.7217e-12
扶余市	0.00300496	0.00328509	0.00377456	0.00420311	0.00461744	0.00465634	0.00509463	0.00626896	0.0071186	0.00908562	0.0110788	0.012958	0.0133308	0.013631	0.0146404	0.013684	0.00855192	0.00915411	0.0102097	0.010455	3.00496e-11
洮北区	0.00075763	0.00078381	0.00082561	0.00100751	0.00111636	0.00119881	0.00138301	0.00159754	0.0017173	0.00195883	0.00222445	0.00244925	0.00266617	0.00281556	0.00277772	0.00289746	0.0028391	0.00294217	0.00312666	0.00321189	7.5763e-12
镇赉县	0.00110986	0.00142133	0.00169954	0.00149341	0.00181038	0.00174729	0.00228143	0.00269919	0.00315008	0.00369255	0.00449191	0.00499641	0.00569842	0.00549955	0.00559155	0.00553564	0.00491566	0.00529117	0.00565524	0.00582313	1.10986e-11
通榆县	0.00109782	0.00131828	0.00178035	0.00119532	0.00168617	0.00153289	0.00177818	0.00192964	0.00224268	0.00269866	0.00270816	0.00299816	0.00335498	0.00381549	0.00409632	0.00376888	0.00332258	0.00357386	0.00370928	0.0037291	1.09782e-11
洮南市	0.00088701	0.00140352	0.00169421	0.00160474	0.00213056	0.00207363	0.0022129	0.00260519	0.002764	0.00328722	0.00439005	0.00477755	0.00526987	0.0055882	0.00552637	0.00519478	0.00447678	0.00487357	0.00511012	0.00522248	8.8701e-12
大安市	0.00130833	0.00145935	0.00161833	0.00142021	0.0016166	0.00158461	0.00145781	0.0022875	0.00243638	0.00302477	0.00294509	0.00320509	0.00359553	0.00351276	0.00393118	0.00377424	0.00324953	0.00360698	0.00414213	0.00439628	1.30833e-11
延吉市	0.00018455	0.00018681	0.00019128	0.00024312	0.00025977	0.00027944	0.00034881	0.00054821	0.00059121	0.00066932	0.00076954	0.00086756	0.00092888	0.00093362	0.00095612	0.0008767	0.00069429	0.00073672	0.00077898	0.00078213	1.8455e-12
图们市	9.779e-05	9.142e-05	9.505e-05	0.00011015	0.00011579	0.00013312	0.00016654	0.00019084	0.00020381	0.00023016	0.00026558	0.00030337	0.00032587	0.00032967	0.00033766	0.00030742	0.00018463	0.00019887	0.00022101	0.00020042	9.779e-13
敦化市	0.00124351	0.00119622	0.00154832	0.00185582	0.00196026	0.0020585	0.00265271	0.0029274	0.00314684	0.00368562	0.00425521	0.00478229	0.00516192	0.00539668	0.00555028	0.00533845	0.00308712	0.0032778	0.00360727	0.00356794	1.24351e-11
珲春市	0.00033652	0.00030164	0.00036205	0.00041443	0.00043971	0.00047462	0.00062797	0.00052917	0.00052225	0.00058847	0.00093969	0.00099712	0.00105934	0.00108439	0.00111076	0.00105135	0.00086693	0.00094589	0.0010067	0.00101494	3.3652e-12
龙井市	0.00041477	0.00039701	0.000362	0.00047806	0.00049392	0.00051276	0.00063259	0.00069979	0.00063793	0.00081763	0.0006783	0.00075447	0.00081018	0.00082773	0.00084898	0.00077739	0.00055675	0.00059052	0.00064982	0.00064021	4.1477e-12
和龙市	0.00032225	0.00029151	0.00043637	0.00056067	0.00058367	0.00064754	0.00075921	0.00086163	0.00085063	0.00093749	0.00108783	0.00123553	0.00132411	0.0013713	0.00140384	0.00125822	0.00069639	0.00074601	0.00084347	0.00077205	3.2225e-12
汪清县	0.00039737	0.00036913	0.00054124	0.00072265	0.00075585	0.00082768	0.00104616	0.00118101	0.00125704	0.00144518	0.00167749	0.00194707	0.00209026	0.00218858	0.0022479	0.00206056	0.00177688	0.00194039	0.00202387	0.0020571	3.9737e-12
安图县	0.00046969	0.0003902	0.00057815	0.00060362	0.00062348	0.00069943	0.00086638	0.00095096	0.00098702	0.00112817	0.00129691	0.00143093	0.00153347	0.00161152	0.00165007	0.00135713	0.00094078	0.00102284	0.00102006	0.00100097	4.6969e-12
呼兰区	0.0031508	0.003371	0.00406558	0.00446662	0.00486766	0.0052687	0.00566974	0.00607078	0.0068382	0.00762997	0.00908153	0.0102665	0.01112	0.0120337	0.0128365	0.0135605	0.00974943	0.00685842	0.00674233	0.00714886	3.1508e-11
阿城区	0.00231522	0.00262232	0.00243931	0.00281091	0.00300083	0.00316519	0.00332956	0.00349392	0.00395939	0.00435854	0.00483372	0.00534436	0.00594589	0.00640952	0.00696105	0.00735906	0.00582715	0.00391591	0.00421544	0.00474915	2.31522e-11
双城区	0.00457116	0.00497748	0.0060354	0.0066605	0.00724677	0.00724677	0.00817721	0.0103437	0.0113311	0.0129107	0.0160809	0.0177279	0.0197354	0.0224865	0.0253652	0.0258831	0.0243668	0.0196643	0.0214653	0.0213148	4.57116e-11
依兰县	0.00118721	0.00127331	0.00139146	0.00159303	0.00177644	0.00177644	0.00247191	0.00290363	0.00321207	0.0041791	0.00511104	0.00593009	0.00655684	0.00593614	0.0062719	0.00573295	0.00407811	0.00423228	0.00463636	0.00469756	1.18721e-11
方正县	0.00081884	0.00063833	0.00081101	0.00095573	0.0010409	0.0010409	0.00131538	0.00156946	0.00181753	0.00224329	0.00263388	0.00301013	0.00326584	0.00353281	0.00391339	0.00404686	0.00391648	0.00410331	0.00450947	0.00484991	8.1884e-12
宾县	0.00292328	0.0032962	0.00339043	0.00363616	0.00388992	0.00388992	0.00440026	0.0044785	0.0048244	0.00534974	0.00599925	0.00668091	0.00757441	0.00844878	0.00870971	0.0090601	0.00803465	0.0076059	0.00808237	0.00811939	2.92328e-11
巴彦县	0.00293772	0.00280644	0.00316105	0.00381699	0.00405859	0.00405859	0.00462524	0.00590062	0.00673579	0.00805469	0.00928502	0.0108565	0.0117313	0.0126304	0.01315	0.0135133	0.0103882	0.00726291	0.00847566	0.0101552	2.93772e-11
木兰县	0.00051904	0.00058026	0.00062489	0.0007986	0.00102634	0.00102634	0.00140359	0.00168633	0.00195844	0.00243056	0.0029378	0.00332025	0.00366032	0.00412087	0.00449306	0.00488564	0.0045906	0.00401942	0.00457995	0.00469649	5.1904e-12
通河县	0.00057268	0.00050308	0.00064665	0.00099614	0.00111637	0.00111637	0.00134647	0.0017159	0.00210186	0.0025118	0.00313357	0.00359306	0.00395832	0.00335909	0.00366514	0.00427635	0.00477593	0.00478609	0.00545184	0.0060056	5.7268e-12
延寿县	0.0004519	0.00044839	0.00050987	0.00074527	0.00087705	0.00087705	0.00097514	0.00124037	0.00142881	0.00174357	0.00220581	0.00256649	0.00286086	0.00325103	0.0035954	0.00353888	0.00312442	0.00290131	0.00323999	0.00367106	4.519e-12
尚志市	0.00207917	0.00217273	0.00243236	0.00287413	0.00320876	0.00320876	0.00388729	0.00497569	0.00589448	0.00651332	0.00741714	0.00842694	0.00926355	0.0103771	0.0106238	0.0110849	0.00998952	0.00982408	0.0106714	0.0109738	2.07917e-11
五常市	0.00370213	0.00396128	0.00420929	0.00520313	0.0056914	0.0056914	0.00654773	0.00805432	0.00994769	0.0113528	0.0130161	0.0146269	0.0160204	0.0170107	0.0181937	0.0190594	0.0170573	0.0174019	0.018908	0.0195524	3.70213e-11
龙江县	0.00091481	0.00141275	0.00133822	0.0014362	0.00243549	0.00298162	0.00258616	0.00384135	0.00442177	0.00590628	0.00738501	0.0088798	0.00788848	0.00828751	0.0084059	0.0080981	0.00833418	0.00893236	0.0100717	0.00998918	9.1481e-12
依安县	0.0015347	0.00193243	0.00116389	0.00202172	0.00234924	0.00267845	0.0028941	0.00364241	0.00388524	0.00438426	0.00511494	0.00558567	0.00551418	0.00589112	0.00640321	0.00664057	0.00537856	0.00591743	0.00656961	0.00649616	1.5347e-11
泰来县	0.00064531	0.0007348	0.00081765	0.00099095	0.00121253	0.00145667	0.00145958	0.00180339	0.00195915	0.0022988	0.00297928	0.00365668	0.00396776	0.00427442	0.0045278	0.00480336	0.00434276	0.00431392	0.00471772	0.00488338	6.4531e-12
甘南县	0.00053812	0.00086631	0.00053208	0.00084714	0.00153487	0.00174215	0.0018349	0.00215824	0.00224764	0.00265757	0.00345673	0.00418917	0.00404544	0.00452575	0.00465712	0.00471733	0.00511354	0.0068528	0.00765075	0.0083577	5.3812e-12
富裕县	0.00076618	0.00086679	0.00075446	0.00092426	0.00113431	0.00125299	0.00128781	0.00165663	0.00197818	0.00239357	0.00309519	0.00385379	0.00422022	0.00486596	0.00512936	0.00527644	0.00478596	0.00548735	0.00620195	0.00664197	7.6618e-12
克山县	0.00100046	0.00136077	0.00125019	0.00179108	0.00212326	0.00174023	0.00174723	0.00280068	0.00312816	0.0035616	0.00445668	0.00400147	0.0045675	0.00513859	0.00547577	0.00569852	0.00497411	0.00581146	0.00637221	0.00624688	1.00046e-11
克东县	0.00077701	0.00072941	0.00070867	0.00084777	0.00091678	0.00102786	0.00136607	0.00123268	0.00125924	0.00152205	0.00190252	0.00226834	0.00243432	0.00258184	0.00270553	0.00274316	0.00281981	0.00292246	0.00328554	0.00345091	7.7701e-12
拜泉县	0.00136639	0.00165368	0.00132989	0.00153654	0.00195908	0.00212481	0.00226655	0.00285601	0.00307168	0.00375826	0.0047093	0.00590528	0.00580417	0.00659378	0.00686247	0.00595973	0.00502389	0.00497954	0.00543511	0.00545979	1.36639e-11
讷河市	0.00353806	0.00388083	0.00191272	0.00455807	0.00479831	0.00509992	0.00469543	0.00662551	0.00531335	0.00644121	0.00832598	0.00992842	0.00870841	0.0080824	0.008754	0.00862619	0.00821289	0.00887567	0.00965736	0.00918215	3.53806e-11
鸡东县	0.00134174	0.00130794	0.00145895	0.0015878	0.00174547	0.00192006	0.00187838	0.00211976	0.00230475	0.00260104	0.00332055	0.00408393	0.00448265	0.00494926	0.00533685	0.00536407	0.00466516	0.00545593	0.00591775	0.00623304	1.34174e-11
虎林市	0.00078981	0.00050277	0.00098279	0.00120769	0.0013188	0.00153031	0.00187628	0.00225363	0.00253623	0.00322477	0.0039641	0.00480578	0.00465486	0.00513149	0.00539897	0.00530279	0.004699	0.0154539	0.0169431	0.0193139	7.8981e-12
密山市	0.00122388	0.00099746	0.00117869	0.00155345	0.00181453	0.00191261	0.00201163	0.00244313	0.00271573	0.00349026	0.00456452	0.00558276	0.0054624	0.00602246	0.0062046	0.00620769	0.00578554	0.0106665	0.0115628	0.0129053	1.22388e-11
萝北县	0.00039712	0.00035163	0.00051237	0.00058726	0.00071136	0.00071136	0.00085583	0.00102309	0.00113293	0.00135559	0.00158004	0.00180446	0.00176359	0.00187725	0.00197109	0.00172737	0.00162836	0.00845103	0.00905377	0.00874596	3.9712e-12
绥滨县	0.0004534	0.00045123	0.0005055	0.0006387	0.00066357	0.00066357	0.00065403	0.00080166	0.00096499	0.00120238	0.00172302	0.00214687	0.00202121	0.002089	0.00217922	0.00214629	0.00222729	0.0064232	0.00695536	0.00789328	4.534e-12
集贤县	0.00066821	0.00074553	0.0008193	0.00141373	0.00185843	0.00236064	0.00172041	0.00272559	0.00340171	0.00416648	0.00526296	0.00607652	0.00647478	0.00437974	0.00287634	0.00285166	0.00305247	0.00322912	0.00364917	0.00380656	6.6821e-12
友谊县	3.6e-06	4.28e-06	9.78e-06	1.565e-05	1.629e-05	1.621e-05	1.925e-05	2.931e-05	0.00010894	0.00012903	0.00016179	0.00019563	0.00023008	0.00025104	8.481e-05	0.00026055	5.285e-05	0.00277897	0.00304246	0.00628635	3.6e-14
宝清县	0.00065012	0.00068699	0.00071502	0.00165227	0.00206282	0.00242314	0.00269321	0.00363637	0.0041063	0.00499268	0.00635405	0.00739384	0.00767302	0.00658837	0.00692516	0.00634087	0.0061013	0.0133421	0.0137727	0.0158515	6.5012e-12
饶河县	0.00023005	0.0002292	0.00029033	0.0004159	0.0004398	0.00057849	0.00086762	0.00112399	0.00128656	0.00160498	0.00204477	0.00242042	0.00269979	0.00284123	0.00296718	0.00296157	0.00265031	0.0104083	0.0117011	0.0142753	2.3005e-12
肇州县	0.00088161	0.00126182	0.00149962	0.0017108	0.00185	0.00202088	0.00226874	0.00310769	0.00372778	0.00473088	0.0069753	0.00771387	0.00929206	0.00960193	0.00976767	0.0101388	0.00942948	0.00933452	0.0105477	0.0112531	8.8161e-12
肇源县	0.00109822	0.00146675	0.00153029	0.00170516	0.00190719	0.00242282	0.00233969	0.00336896	0.00410229	0.00548806	0.00734381	0.00818938	0.00814049	0.00875028	0.00831087	0.00855063	0.00707861	0.00832282	0.00930607	0.00976469	1.09822e-11
林甸县	0.00055922	0.00081489	0.00089481	0.00112648	0.00133119	0.00151107	0.00164791	0.00232431	0.00290192	0.0031344	0.003526	0.00387723	0.0044382	0.00497145	0.00399904	0.00417474	0.00534671	0.00484741	0.00546627	0.00585121	5.5922e-12
杜尔伯特蒙古族自治县	0.00084917	0.00118218	0.00131851	0.00154155	0.00182372	0.00198094	0.00200526	0.00264092	0.00301733	0.00336039	0.00422447	0.00516888	0.00577017	0.00657975	0.00562106	0.00636583	0.0065039	0.00778906	0.00882151	0.00990809	8.4917e-12
嘉荫县	0.00027721	0.00030324	0.00038918	0.00045589	0.00059726	0.00064776	0.00086087	0.00105256	0.00116356	0.00145299	0.0015944	0.00199762	0.00200092	0.00215732	0.00236794	0.00190089	0.00131944	0.00197179	0.00217833	0.00228652	2.7721e-12
铁力市	0.00070795	0.00079365	0.0010246	0.00139427	0.00152816	0.00172285	0.00204465	0.00249479	0.00283123	0.00355203	0.0042174	0.0049255	0.00540584	0.00573488	0.00605441	0.00600739	0.00600333	0.00690834	0.00668097	0.00685007	7.0795e-12
桦南县	0.00111048	0.00109427	0.00134966	0.00171081	0.00182661	0.0023009	0.00278003	0.00338586	0.00386887	0.00463775	0.00581687	0.00717184	0.00860654	0.00912045	0.00983028	0.00995322	0.010409	0.0114168	0.0122203	0.0131708	1.11048e-11
桦川县	0.00053672	0.00054645	0.00056064	0.00063831	0.0007187	0.0009021	0.00097119	0.00143261	0.0018354	0.00216589	0.00282202	0.00348828	0.00391574	0.00429913	0.00458424	0.00483699	0.00485049	0.00640146	0.00685275	0.00757761	5.3672e-12
汤原县	0.00068083	0.00074043	0.00080634	0.00111433	0.00125965	0.00144384	0.00171382	0.00228446	0.00254028	0.00317641	0.00427758	0.00527328	0.00621436	0.00659292	0.00696181	0.00784499	0.00544441	0.00657266	0.00704827	0.00732638	6.8083e-12
同江市	0.00045282	0.00050067	0.00061925	0.00067368	0.00079925	0.00089885	0.0010961	0.0014349	0.00159487	0.00196819	0.00268514	0.00334348	0.00263734	0.00348759	0.00360592	0.00338922	0.00276919	0.0100983	0.0108009	0.0125093	4.5282e-12
富锦市	0.00175808	0.00182164	0.00217682	0.00239325	0.00263131	0.00297247	0.00355779	0.00471226	0.00545501	0.00682443	0.00906025	0.0111806	0.0126033	0.012734	0.0127488	0.0119714	0.00870136	0.0101422	0.0108488	0.0112086	1.75808e-11
抚远市	0.00018077	0.0001769	0.00022636	0.00026546	0.00056038	0.00072998	0.00107117	0.00129399	0.00150492	0.00186334	0.00260409	0.00355636	0.00288032	0.00354469	0.00365832	0.00354619	0.00356383	0.00869159	0.009296	0.0113444	1.8077e-12
勃利县	0.00080325	0.000851	0.000934	0.0012017	0.0012934	0.00142741	0.0013325	0.00183329	0.00197443	0.00200249	0.00216605	0.00239754	0.00239754	0.00307385	0.00318456	0.00315067	0.00281413	0.0029632	0.00329119	0.00352086	8.0325e-12
林口县	0.00113476	0.00103018	0.00132885	0.00134928	0.00152932	0.00179728	0.0020628	0.00260733	0.00322563	0.00374527	0.00427505	0.00543255	0.00575957	0.00626992	0.00671284	0.00654676	0.00616322	0.00449211	0.00492109	0.00479111	1.13476e-11
绥芬河市	5.293e-05	5.572e-05	6.798e-05	4.7e-05	4.743e-05	5.088e-05	6.99e-05	8.056e-05	8.927e-05	9.698e-05	0.00011388	0.00012386	0.00016426	0.00016486	0.00017656	0.00019593	0.00028332	0.0002559	0.00026931	0.0002897	5.293e-13
海林市	0.00061349	0.00055976	0.00100192	0.00121161	0.0016222	0.00191744	0.00195474	0.00220174	0.0027659	0.00324022	0.00418281	0.00530282	0.00553726	0.00621678	0.00691171	0.00717936	0.00325876	0.00478406	0.00494233	0.00512285	6.1349e-12
宁安市	0.00137391	0.00121253	0.00167782	0.00185785	0.00215701	0.00237505	0.00280824	0.00343401	0.00373609	0.00476429	0.00632173	0.00779236	0.00798819	0.00867471	0.00955936	0.0102869	0.0101077	0.00893993	0.0102788	0.0106409	1.37391e-11
穆棱市	0.00078459	0.00069295	0.00097273	0.00105621	0.00119455	0.00129811	0.00161863	0.0022307	0.00268789	0.00308141	0.00377191	0.00465424	0.00490377	0.00539153	0.00577986	0.00554603	0.00392396	0.0039652	0.00463777	0.0047078	7.8459e-12
东宁市	0.00057754	0.00047885	0.00059921	0.00090446	0.00109961	0.00136579	0.00173663	0.00229916	0.00264271	0.00330733	0.00406185	0.00498792	0.00515224	0.00532946	0.00603734	0.00637453	0.00475669	0.00436868	0.00444011	0.00431556	5.7754e-12
逊克县	0.00025347	0.00032652	0.00042592	0.00047176	0.00050094	0.00051498	0.00051341	0.00066581	0.00109194	0.00127364	0.00161556	0.00196025	0.00197379	0.00221499	0.00233594	0.00226307	0.00223416	0.0033968	0.00362625	0.00412248	2.5347e-12
孙吴县	0.00023377	0.00025272	0.00016243	0.00023616	0.0002568	0.00019482	0.00023444	0.00036265	0.00049072	0.00060496	0.00084361	0.00126109	0.00104786	0.00117822	0.00126119	0.0012298	0.0012635	0.00171377	0.00150318	0.0014831	2.3377e-12
北安市	0.00057524	0.00063341	0.00059139	0.00088828	0.00101994	0.00110883	0.00158578	0.00173607	0.00150102	0.00185269	0.0023595	0.00292694	0.00288994	0.00322638	0.0033585	0.00348314	0.00329439	0.0056335	0.00597863	0.00671328	5.7524e-12
五大连池市	0.00066367	0.00073963	0.00084297	0.00107298	0.00117608	0.00123963	0.00151361	0.00173471	0.00205329	0.00244424	0.00330315	0.0043741	0.00453053	0.00526214	0.00598076	0.00601297	0.00630385	0.010628	0.0113622	0.013241	6.6367e-12
嫩江市	0.00076764	0.00084348	0.00097806	0.00184322	0.00214981	0.00230974	0.00271419	0.00424915	0.00447671	0.00543615	0.00754256	0.00936546	0.0100578	0.0112904	0.0119063	0.0126341	0.0127021	0.0191521	0.02117	0.0250468	7.6764e-12
望奎县	0.00139908	0.00130021	0.00134793	0.00175845	0.0017915	0.00182809	0.00204151	0.00265632	0.00308146	0.00383445	0.00539866	0.00627581	0.00668074	0.00707424	0.00752235	0.0081908	0.00786363	0.00679975	0.00747501	0.00761998	1.39908e-11
兰西县	0.00080375	0.00089126	0.00094181	0.00096143	0.00108784	0.00124811	0.00153582	0.00216784	0.00218015	0.00277888	0.00372524	0.00453398	0.00481963	0.00532129	0.00568965	0.00567909	0.00644028	0.00658318	0.0071554	0.00748264	8.0375e-12
青冈县	0.00099885	0.00095096	0.00077176	0.00105344	0.00122786	0.00123051	0.00138144	0.00189153	0.00246229	0.00325549	0.00453486	0.00560822	0.00583773	0.00651262	0.00707693	0.00779485	0.00756174	0.00767062	0.00833425	0.00866612	9.9885e-12
庆安县	0.00134851	0.00120118	0.00116811	0.00161455	0.00173241	0.00178828	0.00180068	0.00249427	0.00263691	0.00332248	0.00467954	0.00578121	0.00598796	0.00670914	0.00729474	0.00817883	0.00726242	0.00782315	0.00837837	0.00871086	1.34851e-11
明水县	0.00053665	0.00057007	0.00045366	0.00065912	0.0006321	0.0007829	0.00097056	0.00137919	0.00162446	0.00210071	0.00291164	0.00358367	0.00385663	0.00432523	0.00471731	0.00473839	0.00485249	0.00503247	0.0055242	0.00621787	5.3665e-12
绥棱县	0.00090606	0.00078388	0.00074945	0.00108773	0.00115603	0.00125067	0.00132312	0.00154044	0.00178191	0.00221774	0.00320245	0.00402921	0.00452129	0.00487199	0.00532362	0.00579773	0.00426118	0.00458085	0.00486444	0.00492359	9.0606e-12
安达市	0.00157738	0.00169874	0.00177943	0.00209282	0.00247499	0.00282188	0.00332002	0.00416076	0.00487925	0.00651512	0.00850573	0.0096614	0.00994353	0.0103326	0.00952217	0.0092962	0.00794006	0.0071034	0.00777884	0.00828657	1.57738e-11
肇东市	0.00367899	0.00374348	0.0041439	0.00569213	0.00541193	0.0057716	0.00674129	0.0080786	0.0084482	0.00996737	0.0132152	0.0153832	0.016208	0.0165751	0.0174982	0.0174545	0.0168886	0.0164133	0.0180757	0.0187009	3.67899e-11
海伦市	0.00215088	0.00220817	0.00219285	0.00244188	0.00268742	0.00269699	0.00323659	0.00362929	0.0043254	0.00563868	0.00750484	0.00975178	0.0103838	0.0108346	0.0114596	0.0112557	0.0127723	0.0112494	0.0119418	0.012109	2.15088e-11
漠河市	0.00016026	0.00015291	0.00054172	0.00056429	0.00055172	0.00062447	0.00074088	0.00087914	0.00103427	0.00125131	0.00159641	0.00189971	0.00217021	0.00233937	0.00207165	0.00217154	0.00200435	0.00207607	0.0022894	0.00247858	1.6026e-12
呼玛县	0.00015171	0.00019241	0.00026171	0.00035747	0.00035225	0.00039141	0.00046266	0.00059933	0.00078539	0.00095851	0.00126722	0.00152492	0.00174755	0.00194675	0.00157481	0.00165316	0.00126974	0.00127661	0.00140137	0.00143472	1.5171e-12
塔河县	0.00012093	0.00013708	0.00039977	0.00036844	0.00040181	0.00043593	0.0005663	0.00067566	0.00084385	0.00106194	0.00147062	0.00177489	0.00206909	0.00235491	0.00192811	0.002058	0.00198581	0.00188108	0.00209615	0.0022322	1.2093e-12
黄浦区	0.00075763	0.00078381	0.00082561	0.00100751	0.00111636	0.00119881	0.00138301	0.00159754	0.0017173	0.00195883	0.00222445	0.00244925	0.00266617	0.00281556	0.00277772	0.00289746	0.0028391	0.00294217	0.00312666	0.00321189	7.5763e-12
徐汇区	0.00075763	0.00078381	0.00082561	0.00100751	0.00111636	0.00119881	0.00138301	0.00159754	0.0017173	0.00195883	0.00222445	0.00244925	0.00266617	0.00281556	0.00277772	0.00289746	0.0028391	0.00294217	0.00312666	0.00321189	7.5763e-12
长宁区	0.00075763	0.00078381	0.00082561	0.00100751	0.00111636	0.00119881	0.00138301	0.00159754	0.0017173	0.00195883	0.00222445	0.00244925	0.00266617	0.00281556	0.00277772	0.00289746	0.0028391	0.00294217	0.00312666	0.00321189	7.5763e-12
静安区	0.00075763	0.00078381	0.00082561	0.00100751	0.00111636	0.00119881	0.00138301	0.00159754	0.0017173	0.00195883	0.00222445	0.00244925	0.00266617	0.00281556	0.00277772	0.00289746	0.0028391	0.00294217	0.00312666	0.00321189	7.5763e-12
普陀区	0.00075763	0.00078381	0.00082561	0.00100751	0.00111636	0.00119881	0.00138301	0.00159754	0.0017173	0.00195883	0.00222445	0.00244925	0.00266617	0.00281556	0.00277772	0.00289746	0.0028391	0.00294217	0.00312666	0.00321189	7.5763e-12
虹口区	0.00075763	0.00078381	0.00082561	0.00100751	0.00111636	0.00119881	0.00138301	0.00159754	0.0017173	0.00195883	0.00222445	0.00244925	0.00266617	0.00281556	0.00277772	0.00289746	0.0028391	0.00294217	0.00312666	0.00321189	7.5763e-12
杨浦区	0.00075763	0.00078381	0.00082561	0.00100751	0.00111636	0.00119881	0.00138301	0.00159754	0.0017173	0.00195883	0.00222445	0.00244925	0.00266617	0.00281556	0.00277772	0.00289746	0.0028391	0.00294217	0.00312666	0.00321189	7.5763e-12
闵行区	0.00075763	0.00078381	0.00082561	0.00100751	0.00111636	0.00119881	0.00138301	0.00159754	0.0017173	0.00195883	0.00222445	0.00244925	0.00266617	0.00281556	0.00277772	0.00289746	0.0028391	0.00294217	0.00312666	0.00321189	7.5763e-12
宝山区	0.00075763	0.00078381	0.00082561	0.00100751	0.00111636	0.00119881	0.00138301	0.00159754	0.0017173	0.00195883	0.00222445	0.00244925	0.00266617	0.00281556	0.00277772	0.00289746	0.0028391	0.00294217	0.00312666	0.00321189	7.5763e-12
嘉定区	0.00075763	0.00078381	0.00082561	0.00100751	0.00111636	0.00119881	0.00138301	0.00159754	0.0017173	0.00195883	0.00222445	0.00244925	0.00266617	0.00281556	0.00277772	0.00289746	0.0028391	0.00294217	0.00312666	0.00321189	7.5763e-12
浦东新区	0.00075763	0.00078381	0.00082561	0.00100751	0.00111636	0.00119881	0.00138301	0.00159754	0.0017173	0.00195883	0.00222445	0.00244925	0.00266617	0.00281556	0.00277772	0.00289746	0.0028391	0.00294217	0.00312666	0.00321189	7.5763e-12
金山区	0.00075763	0.00078381	0.00082561	0.00100751	0.00111636	0.00119881	0.00138301	0.00159754	0.0017173	0.00195883	0.00222445	0.00244925	0.00266617	0.00281556	0.00277772	0.00289746	0.0028391	0.00294217	0.00312666	0.00321189	7.5763e-12
松江区	0.00075763	0.00078381	0.00082561	0.00100751	0.00111636	0.00119881	0.00138301	0.00159754	0.0017173	0.00195883	0.00222445	0.00244925	0.00266617	0.00281556	0.00277772	0.00289746	0.0028391	0.00294217	0.00312666	0.00321189	7.5763e-12
青浦区	0.00075763	0.00078381	0.00082561	0.00100751	0.00111636	0.00119881	0.00138301	0.00159754	0.0017173	0.00195883	0.00222445	0.00244925	0.00266617	0.00281556	0.00277772	0.00289746	0.0028391	0.00294217	0.00312666	0.00321189	7.5763e-12
奉贤区	0.00075763	0.00078381	0.00082561	0.00100751	0.00111636	0.00119881	0.00138301	0.00159754	0.0017173	0.00195883	0.00222445	0.00244925	0.00266617	0.00281556	0.00277772	0.00289746	0.0028391	0.00294217	0.00312666	0.00321189	7.5763e-12
崇明区	0.00075763	0.00078381	0.00082561	0.00100751	0.00111636	0.00119881	0.00138301	0.00159754	0.0017173	0.00195883	0.00222445	0.00244925	0.00266617	0.00281556	0.00277772	0.00289746	0.0028391	0.00294217	0.00312666	0.00321189	7.5763e-12
鼓楼区	0.00075763	0.00078381	0.00082561	0.00100751	0.00111636	0.00119881	0.00138301	0.00159754	0.0017173	0.00195883	0.00222445	0.00244925	0.00266617	0.00281556	0.00277772	0.00289746	0.0028391	0.00294217	0.00312666	0.00321189	7.5763e-12
浦口区	0.00075763	0.00078381	0.00082561	0.00100751	0.00111636	0.00119881	0.00138301	0.00159754	0.0017173	0.00195883	0.00222445	0.00244925	0.00266617	0.00281556	0.00277772	0.00289746	0.0028391	0.00294217	0.00312666	0.00321189	7.5763e-12
江宁区	0.00240895	0.00240895	0.00240895	0.00240895	0.00240895	0.00240895	0.00240895	0.00240895	0.00240895	0.00240895	0.00240895	0.00240895	0.00240895	0.00240895	0.00240895	0.00240895	0.00240895	0.00240895	0.00240895	0.00240895	2.40895e-11
六合区	0.002512	0.00228819	0.00228819	0.00228819	0.00228819	0.00228819	0.00228819	0.00228819	0.00228819	0.00228819	0.00228819	0.00228819	0.00228819	0.00228819	0.00228819	0.00228819	0.00228819	0.00228819	0.00228819	0.00228819	2.512e-11
溧水区	0.001417	0.001512	0.001694	0.002105	0.00225285	0.0023979	0.00256937	0.00279507	0.00291261	0.003811	0.004438	0.005003	0.0055731	0.00620783	0.00691447	0.00770112	0.0085768	0.00955153	0.0106365	0.011844	1.417e-11
高淳区	0.001857	0.002025	0.002085	0.002464	0.00271011	0.00284833	0.00301	0.00326692	0.00354721	0.004084	0.004673	0.005253	0.00581567	0.00643502	0.00711639	0.00786558	0.00868888	0.00959313	0.0105857	0.0116748	1.857e-11
锡山区	0.00075763	0.00078381	0.00082561	0.00100751	0.00111636	0.00119881	0.00138301	0.00159754	0.0017173	0.00195883	0.00222445	0.00244925	0.00266617	0.00281556	0.00277772	0.00289746	0.0028391	0.00294217	0.00312666	0.00321189	7.5763e-12
滨湖区	0.00075763	0.00078381	0.00082561	0.00100751	0.00111636	0.00119881	0.00138301	0.00159754	0.0017173	0.00195883	0.00222445	0.00244925	0.00266617	0.00281556	0.00277772	0.00289746	0.0028391	0.00294217	0.00312666	0.00321189	7.5763e-12
江阴市	0.002935	0.003061	0.002494	0.002951	0.00311115	0.0032981	0.00353382	0.00419121	0.0052745	0.005915	0.007052	0.007867	0.008447	0.008861	0.008903	0.008783	0.008082	0.006757	0.005981	0.00550332	2.935e-11
宜兴市	0.003214	0.003282	0.002773	0.003202	0.00339838	0.00360305	0.0037301	0.00440682	0.00515889	0.005839	0.006908	0.007738	0.008358	0.008845	0.008922	0.008658	0.008739	0.008936	0.008032	0.00778831	3.214e-11
铜山区	0.004315	0.004603	0.004056	0.004786	0.00464871	0.00501253	0.00541433	0.00599778	0.00670997	0.00700715	0.00731668	0.00763902	0.00797467	0.00832414	0.00868796	0.00906667	0.00946085	0.00987108	0.010298	0.0107421	4.315e-11
丰县	0.003209	0.003425	0.003668	0.00415	0.00355374	0.00395859	0.00437125	0.00530887	0.00580693	0.006494	0.007752	0.008869	0.010277	0.012322	0.013713	0.014791	0.016286	0.017133	0.015261	0.0151899	3.209e-11
沛县	0.003816	0.004055	0.004224	0.004834	0.00566218	0.00594072	0.00651825	0.0067393	0.00751617	0.009032	0.010902	0.012072	0.013522	0.015019	0.016186	0.017384	0.019218	0.020314	0.019583	0.0192787	3.816e-11
睢宁县	0.002893	0.003143	0.00325	0.00399	0.00389692	0.00413557	0.0044282	0.00519253	0.00665887	0.007871	0.009507	0.010469	0.01183	0.013426	0.014631	0.015862	0.017544	0.018461	0.017859	0.0182068	2.893e-11
新沂市	0.003397	0.003602	0.003089	0.003808	0.00414548	0.00446353	0.00507574	0.00503328	0.00615434	0.006948	0.008062	0.009162	0.010287	0.011755	0.012816	0.013609	0.015004	0.015392	0.015846	0.0169098	3.397e-11
邳州市	0.005165	0.005525	0.005806	0.005994	0.00695374	0.00779016	0.0083025	0.00882368	0.00991811	0.011001	0.013275	0.014944	0.016285	0.018736	0.020542	0.02233	0.024742	0.026719	0.025902	0.0266254	5.165e-11
新北区	0.00075763	0.00078381	0.00082561	0.00100751	0.00111636	0.00119881	0.00138301	0.00159754	0.0017173	0.00195883	0.00222445	0.00244925	0.00266617	0.00281556	0.00277772	0.00289746	0.0028391	0.00294217	0.00312666	0.00321189	7.5763e-12
武进区	0.00075763	0.00078381	0.00082561	0.00100751	0.00111636	0.00119881	0.00138301	0.00159754	0.0017173	0.00195883	0.00222445	0.00244925	0.00266617	0.00281556	0.00277772	0.00289746	0.0028391	0.00294217	0.00312666	0.00321189	7.5763e-12
金坛区	0.002122	0.002225	0.00235	0.002623	0.00275518	0.00289253	0.00292971	0.0033052	0.00372707	0.004112	0.004597	0.005184	0.005723	0.006216	0.00683001	0.0075009	0.00823358	0.00903334	0.00990589	0.0108574	2.122e-11
溧阳市	0.002321	0.002453	0.002452	0.002716	0.00286433	0.00304474	0.00304128	0.00357249	0.00495865	0.005457	0.006202	0.006975	0.007589	0.008167	0.008585	0.008972	0.009395	0.009471	0.008634	0.00835512	2.321e-11
吴中区	0.00075763	0.00078381	0.00082561	0.00100751	0.00111636	0.00119881	0.00138301	0.00159754	0.0017173	0.00195883	0.00222445	0.00244925	0.00266617	0.00281556	0.00277772	0.00289746	0.0028391	0.00294217	0.00312666	0.00321189	7.5763e-12
吴江区	0.002728	0.002812	0.002588	0.002777	0.00292243	0.00307404	0.00315578	0.00345685	0.0042438	0.00463	0.005315	0.00588486	0.00646064	0.00703766	0.00761164	0.0081787	0.00873543	0.00927888	0.00980658	0.0103165	2.728e-11
常熟市	0.002879	0.002998	0.00273	0.002897	0.00293238	0.00315229	0.00330993	0.003583	0.00462162	0.005023	0.005735	0.006268	0.006802	0.007228	0.00762	0.00798	0.007847	0.007509	0.006823	0.0065049	2.879e-11
张家港市	0.001898	0.001944	0.002078	0.002277	0.00214315	0.00228829	0.00244292	0.00269833	0.00357238	0.003921	0.00448	0.004873	0.005363	0.005618	0.005932	0.006114	0.006065	0.005978	0.005303	0.00502089	1.898e-11
昆山市	0.002273	0.002352	0.002007	0.002184	0.00211692	0.00220448	0.00235745	0.00255081	0.00305075	0.003319	0.003801	0.004165	0.004598	0.004916	0.005237	0.005451	0.005551	0.005687	0.005131	0.00501338	2.273e-11
太仓市	0.00262	0.002731	0.002534	0.002674	0.00270791	0.00286107	0.00302978	0.00328019	0.00422192	0.004602	0.0053	0.005752	0.00631	0.00663	0.007013	0.006948	0.006879	0.006697	0.005909	0.00555361	2.62e-11
通州区	0.003824	0.004002	0.003071	0.003468	0.00369264	0.00392473	0.00417044	0.00481434	0.00456354	0.00481399	0.00456387	0.00481365	0.00456419	0.00481331	0.00456452	0.00481297	0.00456484	0.00481262	0.00456517	0.00481228	3.824e-11
如东县	0.005	0.00523	0.00501	0.005704	0.00589759	0.00618635	0.00659118	0.00744178	0.00852708	0.00938	0.010077	0.010979	0.012051	0.012686	0.013335	0.013988	0.0148	0.015671	0.0167	0.0176642	5e-11
启东市	0.005689	0.005811	0.005085	0.005727	0.0061221	0.00647717	0.00681813	0.00777214	0.0088394	0.009715	0.009993	0.010891	0.011571	0.012152	0.012785	0.013173	0.013794	0.014481	0.015923	0.0167852	5.689e-11
如皋市	0.003237	0.003399	0.003404	0.003995	0.00423794	0.00451258	0.00470477	0.00546824	0.00618555	0.006859	0.007713	0.008502	0.009236	0.009898	0.010419	0.010888	0.011447	0.012057	0.011893	0.012167	3.237e-11
海门市	0.003423	0.003616	0.003134	0.003554	0.00380709	0.00401253	0.00409373	0.00475658	0.00542551	0.005998	0.006604	0.00737	0.008043	0.008638	0.009085	0.009412	0.009999	0.010635	0.011228	0.0118497	3.423e-11
海安市	0.003519	0.003655	0.003864	0.004604	0.00477319	0.00516297	0.00529753	0.00601909	0.00655088	0.007175	0.008084	0.008757	0.009571	0.010271	0.010812	0.011329	0.01196	0.012532	0.012379	0.0127745	3.519e-11
赣榆区	0.00424	0.004313	0.003973	0.004044	0.00464544	0.00506202	0.00516986	0.00647889	0.00759478	0.00845	0.01023	0.011673	0.013179	0.0148084	0.0165296	0.0183361	0.0202207	0.0221755	0.0241922	0.0262624	4.24e-11
东海县	0.004175	0.004384	0.003943	0.004536	0.00478436	0.00514433	0.00528125	0.00532747	0.00647575	0.007311	0.008444	0.009534	0.010631	0.011318	0.012154	0.013031	0.013667	0.014443	0.014367	0.0148657	4.175e-11
灌云县	0.003201	0.00337	0.003586	0.003942	0.00381885	0.00401698	0.00459417	0.0054486	0.00653548	0.007522	0.00805	0.009085	0.010182	0.010909	0.011879	0.0128	0.013268	0.01387	0.013866	0.0139378	3.201e-11
灌南县	0.001982	0.002116	0.002129	0.002304	0.00239715	0.00258495	0.00275795	0.0031366	0.0045813	0.005441	0.006332	0.006991	0.007816	0.008369	0.009099	0.009707	0.010099	0.010669	0.010517	0.0105833	1.982e-11
清河区	0.00075763	0.00078381	0.00082561	0.00100751	0.00111636	0.00119881	0.00138301	0.00159754	0.0017173	0.00195883	0.00222445	0.00244925	0.00266617	0.00281556	0.00277772	0.00289746	0.0028391	0.00294217	0.00312666	0.00321189	7.5763e-12
淮安区	0.00075763	0.00078381	0.00082561	0.00100751	0.00111636	0.00119881	0.00138301	0.00159754	0.0017173	0.00195883	0.00222445	0.00244925	0.00266617	0.00281556	0.00277772	0.00289746	0.0028391	0.00294217	0.00312666	0.00321189	7.5763e-12
淮阴区	0.00075763	0.00078381	0.00082561	0.00100751	0.00111636	0.00119881	0.00138301	0.00159754	0.0017173	0.00195883	0.00222445	0.00244925	0.00266617	0.00281556	0.00277772	0.00289746	0.0028391	0.00294217	0.00312666	0.00321189	7.5763e-12
清浦区	0.00075763	0.00078381	0.00082561	0.00100751	0.00111636	0.00119881	0.00138301	0.00159754	0.0017173	0.00195883	0.00222445	0.00244925	0.00266617	0.00281556	0.00277772	0.00289746	0.0028391	0.00294217	0.00312666	0.00321189	7.5763e-12
洪泽区	0.001699	0.001828	0.001881	0.00215	0.00229912	0.00244953	0.00267221	0.00305453	0.00333987	0.003713	0.004435	0.005049	0.005615	0.005996	0.006381	0.00691326	0.00747837	0.00807745	0.00871159	0.00938185	1.699e-11
涟水县	0.003789	0.004007	0.00333	0.004215	0.00454142	0.00490961	0.0054842	0.00646384	0.00718679	0.007988	0.00905	0.008581	0.009119	0.009694	0.010252	0.010949	0.011498	0.012322	0.011457	0.0120881	3.789e-11
盱眙县	0.002989	0.003185	0.003312	0.00329	0.00349006	0.00359846	0.00400823	0.00457964	0.0049929	0.00563	0.006663	0.007526	0.008562	0.009042	0.009691	0.010075	0.010407	0.010887	0.011675	0.0123545	2.989e-11
金湖县	0.001888	0.002001	0.001657	0.002002	0.00192845	0.0020084	0.00216221	0.0024741	0.00275423	0.003067	0.003638	0.004154	0.004736	0.00532	0.005809	0.006256	0.006626	0.006955	0.00784	0.00846159	1.888e-11
亭湖区	0.00075763	0.00078381	0.00082561	0.00100751	0.00111636	0.00119881	0.00138301	0.00159754	0.0017173	0.00195883	0.00222445	0.00244925	0.00266617	0.00281556	0.00277772	0.00289746	0.0028391	0.00294217	0.00312666	0.00321189	7.5763e-12
盐都区	0.00075763	0.00078381	0.00082561	0.00100751	0.00111636	0.00119881	0.00138301	0.00159754	0.0017173	0.00195883	0.00222445	0.00244925	0.00266617	0.00281556	0.00277772	0.00289746	0.0028391	0.00294217	0.00312666	0.00321189	7.5763e-12
大丰区	0.005841	0.00618	0.006569	0.007647	0.008481	0.00915	0.00902	0.010796	0.011532	0.012451	0.013509	0.014554	0.015541	0.016202	0.0174461	0.0187852	0.0202265	0.0217779	0.0234476	0.0252447	5.841e-11
响水县	0.002218	0.002376	0.002421	0.002872	0.003208	0.00350587	0.00351363	0.0042098	0.00440953	0.004981	0.005797	0.00635	0.006805	0.00712	0.007325	0.007513	0.007705	0.008023	0.008458	0.00889217	2.218e-11
滨海县	0.003382	0.003593	0.00363	0.004287	0.00480268	0.00528353	0.00568973	0.00617928	0.006539	0.007136	0.008063	0.008858	0.009513	0.009995	0.010725	0.011069	0.011498	0.012066	0.012269	0.0126326	3.382e-11
阜宁县	0.003721	0.003865	0.004232	0.004474	0.00499368	0.0054323	0.0056467	0.00642165	0.006775	0.007488	0.00832	0.009146	0.009865	0.010327	0.010685	0.011041	0.011443	0.012025	0.011984	0.0122433	3.721e-11
射阳县	0.005586	0.00597	0.0066	0.007696	0.00851902	0.00940171	0.00928223	0.0108733	0.0114319	0.012586	0.014223	0.015426	0.016521	0.017061	0.017633	0.018107	0.018767	0.019681	0.017443	0.0171681	5.586e-11
建湖县	0.002985	0.003133	0.003156	0.003833	0.00427408	0.00468523	0.0047343	0.00556219	0.00583435	0.006411	0.0071	0.007725	0.008286	0.008679	0.008981	0.009299	0.009559	0.010027	0.009967	0.0102597	2.985e-11
东台市	0.007761	0.008113	0.008569	0.008364	0.00929894	0.00986996	0.0103753	0.01228	0.012864	0.013916	0.015549	0.016914	0.018105	0.018968	0.019632	0.020311	0.021089	0.021954	0.020192	0.0200776	7.761e-11
邗江区	0.00075763	0.00078381	0.00082561	0.00100751	0.00111636	0.00119881	0.00138301	0.00159754	0.0017173	0.00195883	0.00222445	0.00244925	0.00266617	0.00281556	0.00277772	0.00289746	0.0028391	0.00294217	0.00312666	0.00321189	7.5763e-12
江都区	0.002853	0.003033	0.002888	0.003311	0.00360051	0.00388284	0.004213	0.00506241	0.0057086	0.00638	0.00707504	0.0078205	0.00861749	0.00946695	0.0103696	0.0113261	0.0123368	0.0134018	0.0145212	0.0156946	2.853e-11
宝应县	0.003553	0.003631	0.003572	0.004245	0.0045422	0.00477435	0.00518098	0.00601596	0.0068442	0.007666	0.008937	0.009933	0.010754	0.011539	0.01229	0.012499	0.012824	0.013273	0.013831	0.0143019	3.553e-11
仪征市	0.00117	0.001234	0.001186	0.001388	0.0015155	0.00166854	0.00183036	0.00206525	0.00233879	0.002677	0.003175	0.0035	0.00381	0.004099	0.004364	0.004584	0.004596	0.004722	0.004302	0.00416016	1.17e-11
高邮市	0.003463	0.003669	0.003762	0.004439	0.00475765	0.00502379	0.00540197	0.00631522	0.00712207	0.007808	0.009016	0.010296	0.011396	0.012172	0.012892	0.013564	0.01429	0.014883	0.01552	0.0162022	3.463e-11
丹徒区	0.00075763	0.00078381	0.00082561	0.00100751	0.00111636	0.00119881	0.00138301	0.00159754	0.0017173	0.00195883	0.00222445	0.00244925	0.00266617	0.00281556	0.00277772	0.00289746	0.0028391	0.00294217	0.00312666	0.00321189	7.5763e-12
丹阳市	0.002472	0.002564	0.002156	0.002602	0.00263665	0.00285827	0.0030956	0.00353079	0.00419714	0.004551	0.00554	0.006389	0.007067	0.007776	0.008441	0.008664	0.008754	0.008385	0.008123	0.0080737	2.472e-11
扬中市	0.000882	0.000909	0.000539	0.000625	0.00064558	0.00069736	0.00076513	0.00090052	0.00123017	0.00133	0.001609	0.001832	0.001998	0.002169	0.002353	0.002553	0.002729	0.002893	0.002842	0.00290132	8.82e-12
句容市	0.001631	0.001681	0.001585	0.001926	0.00194395	0.00209022	0.00224589	0.00257234	0.00332356	0.00363	0.004236	0.004883	0.005699	0.006369	0.007037	0.007332	0.007634	0.007881	0.007875	0.00806765	1.631e-11
姜堰区	0.002362	0.002477	0.002359	0.002859	0.00303894	0.00310963	0.00318028	0.00331768	0.00364488	0.004041	0.00484	0.005297	0.00573208	0.00619364	0.00668255	0.00719968	0.00774589	0.00832201	0.00892884	0.00956715	2.362e-11
兴化市	0.005651	0.005818	0.005826	0.006674	0.00704712	0.00729583	0.00760869	0.00858045	0.009607	0.010792	0.012543	0.013806	0.014789	0.015584	0.01643	0.017994	0.020628	0.022102	0.022142	0.0230578	5.651e-11
靖江市	0.001376	0.001419	0.001374	0.001648	0.00163522	0.00168426	0.00169797	0.00199125	0.0021559	0.002374	0.002905	0.003166	0.003366	0.0035	0.003638	0.003981	0.004148	0.004273	0.004214	0.00436201	1.376e-11
泰兴市	0.003102	0.003266	0.003179	0.003714	0.00394047	0.00406634	0.00435947	0.00464086	0.00495553	0.005455	0.006568	0.007126	0.00763	0.007967	0.008347	0.009176	0.009646	0.010155	0.010333	0.0110172	3.102e-11
宿豫区	0.00075763	0.00078381	0.00082561	0.00100751	0.00111636	0.00119881	0.00138301	0.00159754	0.0017173	0.00195883	0.00222445	0.00244925	0.00266617	0.00281556	0.00277772	0.00289746	0.0028391	0.00294217	0.00312666	0.00321189	7.5763e-12
沭阳县	0.004983	0.005217	0.004989	0.005979	0.00604469	0.0064102	0.00729204	0.0083075	0.00933802	0.010557	0.012428	0.013674	0.014593	0.015227	0.016069	0.017256	0.017652	0.01848	0.018278	0.0195765	4.983e-11
泗阳县	0.003453	0.003606	0.002921	0.003369	0.00352003	0.00386549	0.00451025	0.00511011	0.00585185	0.006541	0.0076	0.00824	0.008797	0.009187	0.009881	0.010653	0.011091	0.011718	0.011693	0.012421	3.453e-11
泗洪县	0.003872	0.004065	0.00372	0.004186	0.00413678	0.00457115	0.00503525	0.00588481	0.00677646	0.007618	0.008841	0.009824	0.010451	0.011172	0.011403	0.012189	0.013012	0.013872	0.013691	0.014021	3.872e-11
上城区	0.00075763	0.00078381	0.00082561	0.00100751	0.00111636	0.00119881	0.00138301	0.00159754	0.0017173	0.00195883	0.00222445	0.00244925	0.00266617	0.00281556	0.00277772	0.00289746	0.0028391	0.00294217	0.00312666	0.00321189	7.5763e-12
下城区	0.00075763	0.00078381	0.00082561	0.00100751	0.00111636	0.00119881	0.00138301	0.00159754	0.0017173	0.00195883	0.00222445	0.00244925	0.00266617	0.00281556	0.00277772	0.00289746	0.0028391	0.00294217	0.00312666	0.00321189	7.5763e-12
江干区	0.00075763	0.00078381	0.00082561	0.00100751	0.00111636	0.00119881	0.00138301	0.00159754	0.0017173	0.00195883	0.00222445	0.00244925	0.00266617	0.00281556	0.00277772	0.00289746	0.0028391	0.00294217	0.00312666	0.00321189	7.5763e-12
拱墅区	0.00075763	0.00078381	0.00082561	0.00100751	0.00111636	0.00119881	0.00138301	0.00159754	0.0017173	0.00195883	0.00222445	0.00244925	0.00266617	0.00281556	0.00277772	0.00289746	0.0028391	0.00294217	0.00312666	0.00321189	7.5763e-12
西湖区	0.00075763	0.00078381	0.00082561	0.00100751	0.00111636	0.00119881	0.00138301	0.00159754	0.0017173	0.00195883	0.00222445	0.00244925	0.00266617	0.00281556	0.00277772	0.00289746	0.0028391	0.00294217	0.00312666	0.00321189	7.5763e-12
滨江区	0.00075763	0.00078381	0.00082561	0.00100751	0.00111636	0.00119881	0.00138301	0.00159754	0.0017173	0.00195883	0.00222445	0.00244925	0.00266617	0.00281556	0.00277772	0.00289746	0.0028391	0.00294217	0.00312666	0.00321189	7.5763e-12
萧山区	0.00377359	0.0042556	0.00473761	0.00521962	0.00570163	0.00618364	0.00666565	0.00714766	0.00762967	0.00811168	0.00859369	0.0090757	0.00955771	0.0100397	0.0104423	0.0111194	0.0106501	0.00876867	0.00979553	0.00984244	3.77359e-11
余杭区	0.00284632	0.00318046	0.00351461	0.00384876	0.0041829	0.00451705	0.0048512	0.00518534	0.00551949	0.00585363	0.00618778	0.00652193	0.00685607	0.00719022	0.00742162	0.00785108	0.00775376	0.00799656	0.00850031	0.00888703	2.84632e-11
富阳区	0.00204354	0.00184675	0.00205984	0.00237068	0.0026431	0.00291949	0.00309719	0.0034369	0.00363583	0.0041304	0.0046874	0.00506776	0.0053497	0.00564073	0.00598319	0.00642331	0.00617583	0.00640034	0.00698208	0.00729981	2.04354e-11
临安区	0.00161456	0.00162402	0.00182763	0.00214389	0.0023827	0.00267339	0.00296764	0.00332376	0.0035966	0.0039059	0.00449256	0.00486228	0.00513387	0.00544044	0.00577722	0.00616613	0.00615915	0.00622026	0.00668463	0.00697973	1.61456e-11
桐庐县	0.00113326	0.00122451	0.00132455	0.0014893	0.00159832	0.00177223	0.00183932	0.00204799	0.00216701	0.00237577	0.00269324	0.00290086	0.00306317	0.00323166	0.00340002	0.00365044	0.00350572	0.0035069	0.0037374	0.00386341	1.13326e-11
淳安县	0.00129614	0.00140728	0.0015268	0.001737	0.00189638	0.00211188	0.00231066	0.00260741	0.0028007	0.0031005	0.00352436	0.00382488	0.0040391	0.00428734	0.00455568	0.00487716	0.00484449	0.00508465	0.00540516	0.00567073	1.29614e-11
建德市	0.00162095	0.00166571	0.00181751	0.00208714	0.00226119	0.00244693	0.00258768	0.00284658	0.00300276	0.00331956	0.0037741	0.00407572	0.00432228	0.00459059	0.00488081	0.00524199	0.00521704	0.0053117	0.00563875	0.00589768	1.62095e-11
海曙区	0.00075763	0.00078381	0.00082561	0.00100751	0.00111636	0.00119881	0.00138301	0.00159754	0.0017173	0.00195883	0.00222445	0.00244925	0.00266617	0.00281556	0.00277772	0.00289746	0.0028391	0.00294217	0.00312666	0.00321189	7.5763e-12
江北区	0.00075763	0.00078381	0.00082561	0.00100751	0.00111636	0.00119881	0.00138301	0.00159754	0.0017173	0.00195883	0.00222445	0.00244925	0.00266617	0.00281556	0.00277772	0.00289746	0.0028391	0.00294217	0.00312666	0.00321189	7.5763e-12
北仑区	0.00075763	0.00078381	0.00082561	0.00100751	0.00111636	0.00119881	0.00138301	0.00159754	0.0017173	0.00195883	0.00222445	0.00244925	0.00266617	0.00281556	0.00277772	0.00289746	0.0028391	0.00294217	0.00312666	0.00321189	7.5763e-12
镇海区	0.00075763	0.00078381	0.00082561	0.00100751	0.00111636	0.00119881	0.00138301	0.00159754	0.0017173	0.00195883	0.00222445	0.00244925	0.00266617	0.00281556	0.00277772	0.00289746	0.0028391	0.00294217	0.00312666	0.00321189	7.5763e-12
鄞州区	0.00179474	0.00210014	0.00240555	0.00271095	0.00301636	0.00332176	0.00362716	0.00393257	0.00423797	0.00454337	0.00484878	0.00515418	0.00545959	0.00576499	0.0058066	0.00362172	0.00356693	0.00362456	0.00383538	0.00386832	1.79474e-11
奉化区	0.00145759	0.00152541	0.0016365	0.00181037	0.0019314	0.00230613	0.00246772	0.00273918	0.0030643	0.0035539	0.004245	0.00448934	0.00460621	0.00468363	0.00479947	0.00499033	0.00481567	0.00491968	0.00523766	0.00542029	1.45759e-11
象山县	0.00373883	0.00393758	0.0040505	0.00466778	0.00518142	0.00552234	0.00523158	0.00588348	0.00653433	0.0076539	0.00941797	0.00981162	0.0105695	0.0106954	0.0113079	0.0123425	0.0121146	0.0125957	0.0135947	0.0145418	3.73883e-11
宁海县	0.00169274	0.00189768	0.00203782	0.00230462	0.00246382	0.00262443	0.00284922	0.00321714	0.00353756	0.00413587	0.00477514	0.00502634	0.00538371	0.00540635	0.00562667	0.0059444	0.00602916	0.00613578	0.00655649	0.00684701	1.69274e-11
余姚市	0.00278167	0.00262521	0.00275571	0.00304766	0.00333022	0.00359311	0.00378214	0.00422442	0.00457723	0.00543857	0.00627202	0.00671526	0.00615399	0.00631492	0.00649667	0.00697786	0.0067987	0.00692915	0.00752814	0.00781074	2.78167e-11
慈溪市	0.00217838	0.00241532	0.00258519	0.00281699	0.00309538	0.0033342	0.00371633	0.00411746	0.00459289	0.00557723	0.00636065	0.00679938	0.00717931	0.00722552	0.00741952	0.00785401	0.00764027	0.00783727	0.008391	0.00879488	2.17838e-11
鹿城区	0.00075763	0.00078381	0.00082561	0.00100751	0.00111636	0.00119881	0.00138301	0.00159754	0.0017173	0.00195883	0.00222445	0.00244925	0.00266617	0.00281556	0.00277772	0.00289746	0.0028391	0.00294217	0.00312666	0.00321189	7.5763e-12
龙湾区	0.00075763	0.00078381	0.00082561	0.00100751	0.00111636	0.00119881	0.00138301	0.00159754	0.0017173	0.00195883	0.00222445	0.00244925	0.00266617	0.00281556	0.00277772	0.00289746	0.0028391	0.00294217	0.00312666	0.00321189	7.5763e-12
瓯海区	0.00075763	0.00078381	0.00082561	0.00100751	0.00111636	0.00119881	0.00138301	0.00159754	0.0017173	0.00195883	0.00222445	0.00244925	0.00266617	0.00281556	0.00277772	0.00289746	0.0028391	0.00294217	0.00312666	0.00321189	7.5763e-12
洞头区	0.00066092	0.00061728	0.00066259	0.00074158	0.00068052	0.00069816	0.00067031	0.00065452	0.00078556	0.00080439	0.00088155	0.00088785	0.00093316	0.0009811	0.00119351	0.00123083	0.00126815	0.00103994	0.00110961	0.0010785	6.6092e-12
永嘉县	0.00073234	0.00074617	0.00077937	0.00080398	0.00079877	0.00079264	0.00091565	0.00102075	0.00103192	0.00127293	0.00147273	0.00155697	0.0015465	0.00160065	0.00187422	0.00210852	0.00209211	0.00216145	0.00234215	0.00240913	7.3234e-12
平阳县	0.00116393	0.001065	0.00127945	0.00146104	0.00145842	0.00149453	0.00141477	0.00154098	0.00165514	0.0019732	0.00231734	0.00243887	0.00243169	0.00240352	0.00260145	0.00286728	0.00283319	0.00292227	0.00328658	0.00348449	1.16393e-11
苍南县	0.00175718	0.00179646	0.00187418	0.00224122	0.00232409	0.0023543	0.00238098	0.00254509	0.00276608	0.00328206	0.00375805	0.00405396	0.00413027	0.00427765	0.00451972	0.00489213	0.00501894	0.00511539	0.00410663	0.00356683	1.75718e-11
文成县	0.00040822	0.00038893	0.0004051	0.00043893	0.00042973	0.00044554	0.00039581	0.00045381	0.00054504	0.00067253	0.00081237	0.00086296	0.00092482	0.00100397	0.00111083	0.00122068	0.00121197	0.00125583	0.00131701	0.00135532	4.0822e-12
泰顺县	0.00036855	0.00037104	0.00037747	0.00040646	0.00037957	0.00041099	0.00048862	0.00057037	0.0006182	0.00068709	0.00078842	0.00081429	0.00087629	0.00090752	0.00106203	0.0011468	0.00114092	0.00117977	0.00139005	0.00149546	3.6855e-12
瑞安市	0.00175233	0.00164752	0.00159109	0.0017739	0.00175736	0.00182356	0.00171156	0.00196245	0.0020597	0.00248712	0.00296206	0.00309374	0.00316271	0.0032084	0.00341677	0.00370448	0.00360695	0.00369899	0.00393129	0.00402997	1.75233e-11
乐清市	0.00192226	0.00187448	0.0019788	0.00204726	0.00181277	0.00188037	0.00192939	0.00214693	0.00222361	0.00252518	0.00279539	0.00297366	0.00296614	0.00304561	0.00321546	0.00329744	0.00311821	0.00312111	0.00317331	0.00318286	1.92226e-11
南湖区	0.00075763	0.00078381	0.00082561	0.00100751	0.00111636	0.00119881	0.00138301	0.00159754	0.0017173	0.00195883	0.00222445	0.00244925	0.00266617	0.00281556	0.00277772	0.00289746	0.0028391	0.00294217	0.00312666	0.00321189	7.5763e-12
秀洲区	0.00075763	0.00078381	0.00082561	0.00100751	0.00111636	0.00119881	0.00138301	0.00159754	0.0017173	0.00195883	0.00222445	0.00244925	0.00266617	0.00281556	0.00277772	0.00289746	0.0028391	0.00294217	0.00312666	0.00321189	7.5763e-12
嘉善县	0.00158747	0.00173549	0.0018966	0.00223121	0.00243048	0.00252698	0.0029539	0.0035006	0.00362578	0.00422792	0.00469206	0.00482835	0.00496293	0.00486962	0.00472722	0.00464711	0.00413392	0.00409568	0.00396998	0.00385406	1.58747e-11
海盐县	0.00130266	0.00125548	0.00143654	0.00171232	0.00186697	0.00196898	0.00224895	0.00217944	0.00221382	0.00258694	0.00298831	0.00307389	0.00320813	0.00318006	0.00310562	0.00309218	0.00272082	0.00267653	0.00279619	0.00278768	1.30266e-11
海宁市	0.00168275	0.00159784	0.00170068	0.00199628	0.00205053	0.0021659	0.00249339	0.00261112	0.00270442	0.00322093	0.00370434	0.00381991	0.00394387	0.00358005	0.00337411	0.00342704	0.00291692	0.00294608	0.00297775	0.00295897	1.68275e-11
平湖市	0.00145204	0.00137051	0.00138869	0.00162931	0.00171253	0.00178994	0.0020719	0.00209297	0.00209986	0.00241386	0.00268958	0.0026842	0.00268211	0.00260141	0.0023297	0.00236183	0.00200861	0.00208623	0.00216814	0.00216384	1.45204e-11
桐乡市	0.00169507	0.00156902	0.00179628	0.00215436	0.00234721	0.0026249	0.00300199	0.0030006	0.00300876	0.00364668	0.00404522	0.00475002	0.00461026	0.00456974	0.00442907	0.00425636	0.00361605	0.00373076	0.00395994	0.0040139	1.69507e-11
吴兴区	0.00075763	0.00078381	0.00082561	0.00100751	0.00111636	0.00119881	0.00138301	0.00159754	0.0017173	0.00195883	0.00222445	0.00244925	0.00266617	0.00281556	0.00277772	0.00289746	0.0028391	0.00294217	0.00312666	0.00321189	7.5763e-12
南浔区	0.00075763	0.00078381	0.00082561	0.00100751	0.00111636	0.00119881	0.00138301	0.00159754	0.0017173	0.00195883	0.00222445	0.00244925	0.00266617	0.00281556	0.00277772	0.00289746	0.0028391	0.00294217	0.00312666	0.00321189	7.5763e-12
德清县	0.00140057	0.00145386	0.0015713	0.0018714	0.00196653	0.00216326	0.00250222	0.00272219	0.00289848	0.00323892	0.00374821	0.00389834	0.00397281	0.00391574	0.00387486	0.00414183	0.0039409	0.00396143	0.0041065	0.0041655	1.40057e-11
长兴县	0.00201513	0.00208813	0.0022441	0.00272875	0.00272212	0.00293061	0.00335061	0.00360224	0.00400803	0.00463252	0.005236	0.00548696	0.00559869	0.00581078	0.00586528	0.00609872	0.00592261	0.00598012	0.00614303	0.00621805	2.01513e-11
安吉县	0.00123231	0.00127541	0.00136631	0.00158454	0.00165381	0.00173661	0.00192201	0.00264715	0.00275069	0.0032271	0.00354545	0.00379319	0.00383688	0.00388927	0.00394598	0.0040757	0.00400857	0.00401602	0.00421376	0.00428565	1.23231e-11
越城区	0.00075763	0.00078381	0.00082561	0.00100751	0.00111636	0.00119881	0.00138301	0.00159754	0.0017173	0.00195883	0.00222445	0.00244925	0.00266617	0.00281556	0.00277772	0.00289746	0.0028391	0.00294217	0.00312666	0.00321189	7.5763e-12
柯桥区	0.00192992	0.00206557	0.00214086	0.00241317	0.00243733	0.00263734	0.00289536	0.00333964	0.00358037	0.00426344	0.00494222	0.00531661	0.00600811	0.00669961	0.0139631	0.0148458	0.00509475	0.00515548	0.0054612	0.00434567	1.92992e-11
上虞区	0.00308433	0.00307804	0.00320192	0.00360107	0.00348777	0.00370978	0.00366378	0.00402879	0.00434114	0.00506583	0.00581588	0.00626406	0.00555584	0.00484762	0.00687831	0.00734847	0.00745716	0.00745753	0.0080098	0.00829582	3.08433e-11
新昌县	0.00111193	0.00108412	0.00112539	0.00126161	0.00129146	0.00138831	0.00152448	0.0016611	0.00179673	0.00218249	0.0024943	0.00269706	0.00280694	0.00285415	0.00290091	0.00307869	0.00282087	0.00281834	0.00299705	0.00305421	1.11193e-11
诸暨市	0.0030981	0.00310065	0.00325598	0.00377481	0.00359767	0.00383045	0.00410487	0.00453684	0.00484596	0.0057237	0.00660658	0.0070867	0.00743242	0.00763327	0.00782434	0.00805863	0.00673804	0.00671072	0.00713958	0.00717365	3.0981e-11
嵊州市	0.00174744	0.00191014	0.00199507	0.00222451	0.00233401	0.0025253	0.0028859	0.00320392	0.00344347	0.00419563	0.0048791	0.00523846	0.00543573	0.00553004	0.00563636	0.00576093	0.00546644	0.00548033	0.0057513	0.00586782	1.74744e-11
婺城区	0.00075763	0.00078381	0.00082561	0.00100751	0.00111636	0.00119881	0.00138301	0.00159754	0.0017173	0.00195883	0.00222445	0.00244925	0.00266617	0.00281556	0.00277772	0.00289746	0.0028391	0.00294217	0.00312666	0.00321189	7.5763e-12
金东区	0.00231085	0.00231085	0.00231085	0.00231085	0.00231085	0.00231085	0.00231085	0.00231085	0.00231085	0.00231085	0.00231085	0.00231085	0.00231086	0.00231087	0.00231093	0.00231118	0.00231223	0.00234945	0.00252105	0.00260259	2.31085e-11
武义县	0.00080017	0.00079793	0.00081532	0.00094665	0.00095739	0.00100624	0.00116222	0.00138267	0.00149771	0.00175788	0.00207967	0.00223147	0.0023215	0.00238676	0.00243671	0.00252968	0.00221518	0.00224827	0.00240227	0.00244661	8.0017e-12
浦江县	0.00059748	0.00058424	0.00059182	0.00067602	0.00066738	0.00071746	0.00077601	0.00085522	0.00088106	0.0010255	0.00119793	0.00129063	0.00133075	0.00136877	0.00138823	0.00150254	0.00143383	0.00138962	0.00154218	0.00158912	5.9748e-12
磐安县	0.00051469	0.00053741	0.00059204	0.00064941	0.00070669	0.00073346	0.00079884	0.00089247	0.00094136	0.00110846	0.00127897	0.00141596	0.00150838	0.0015591	0.00164838	0.00165825	0.00162752	0.00167741	0.00175634	0.00181471	5.1469e-12
兰溪市	0.00117895	0.00125177	0.00137307	0.00164828	0.00170461	0.00182967	0.00213852	0.00240194	0.0025454	0.00302622	0.00354819	0.00376554	0.0039935	0.00406722	0.0042112	0.00451801	0.00389749	0.00396881	0.00461602	0.00480231	1.17895e-11
义乌市	0.00107369	0.00104855	0.00112015	0.00131752	0.00138126	0.00145717	0.0017816	0.00205098	0.00214799	0.00252438	0.00291036	0.00313928	0.00319696	0.00307645	0.00302948	0.00319413	0.00303458	0.00311372	0.00333679	0.00343206	1.07369e-11
东阳市	0.00118359	0.00110422	0.00112577	0.00130847	0.00133132	0.00138312	0.00150138	0.00163397	0.00175618	0.00216272	0.00245034	0.0026512	0.00266874	0.00267828	0.00270107	0.00285686	0.00259892	0.00258206	0.00271138	0.00274227	1.18359e-11
永康市	0.00065022	0.00060744	0.00060044	0.00066962	0.00069123	0.00070779	0.00080676	0.00095188	0.00096934	0.0010468	0.00121147	0.00128625	0.00131121	0.00132969	0.00128428	0.00130372	0.00117834	0.00119864	0.00125664	0.00126597	6.5022e-12
柯城区	0.00075763	0.00078381	0.00082561	0.00100751	0.00111636	0.00119881	0.00138301	0.00159754	0.0017173	0.00195883	0.00222445	0.00244925	0.00266617	0.00281556	0.00277772	0.00289746	0.0028391	0.00294217	0.00312666	0.00321189	7.5763e-12
衢江区	0.00075763	0.00078381	0.00082561	0.00100751	0.00111636	0.00119881	0.00138301	0.00159754	0.0017173	0.00195883	0.00222445	0.00244925	0.00266617	0.00281556	0.00277772	0.00289746	0.0028391	0.00294217	0.00312666	0.00321189	7.5763e-12
常山县	0.00055191	0.0004657	0.00051486	0.00060931	0.00067496	0.00075262	0.00080214	0.00084783	0.00088417	0.00094606	0.00110357	0.00115994	0.00120408	0.00121775	0.00123984	0.00128931	0.00121005	0.00124247	0.00126067	0.00127401	5.5191e-12
开化县	0.00080727	0.00074595	0.00078642	0.00086903	0.00096454	0.00102993	0.00107981	0.0012629	0.00131561	0.0014288	0.00163065	0.00167711	0.00174296	0.00177482	0.00179871	0.00185069	0.00182114	0.0018563	0.00195838	0.00200408	8.0727e-12
龙游县	0.00096009	0.00086202	0.00099538	0.00110188	0.00120046	0.00127035	0.00140448	0.00165793	0.0017346	0.00187336	0.00224221	0.00235302	0.00244731	0.00240689	0.00246869	0.00264688	0.00252619	0.00231826	0.00266304	0.00273339	9.6009e-12
江山市	0.00135737	0.00143187	0.00150845	0.00170402	0.00189186	0.00198496	0.00219886	0.00248607	0.00266037	0.00287307	0.00342518	0.00352919	0.00366203	0.00368176	0.00374977	0.00384914	0.00339221	0.00349864	0.00383477	0.00393346	1.35737e-11
定海区	0.00075763	0.00078381	0.00082561	0.00100751	0.00111636	0.00119881	0.00138301	0.00159754	0.0017173	0.00195883	0.00222445	0.00244925	0.00266617	0.00281556	0.00277772	0.00289746	0.0028391	0.00294217	0.00312666	0.00321189	7.5763e-12
普陀区	0.00075763	0.00078381	0.00082561	0.00100751	0.00111636	0.00119881	0.00138301	0.00159754	0.0017173	0.00195883	0.00222445	0.00244925	0.00266617	0.00281556	0.00277772	0.00289746	0.0028391	0.00294217	0.00312666	0.00321189	7.5763e-12
岱山县	0.00220456	0.00226453	0.00230186	0.00255056	0.00272231	0.0029601	0.0031811	0.00308045	0.00319206	0.00367111	0.00462631	0.00504717	0.00592414	0.006281	0.0068267	0.00781271	0.00803631	0.00820608	0.00767765	0.00745797	2.20456e-11
嵊泗县	0.00101403	0.00099593	0.00094157	0.00115832	0.00124253	0.00134107	0.0014439	0.00147581	0.00162918	0.00197231	0.00238144	0.00266603	0.00315745	0.00332312	0.00380054	0.00449668	0.00476085	0.0052679	0.0055753	0.00599767	1.01403e-11
椒江区	0.00075763	0.00078381	0.00082561	0.00100751	0.00111636	0.00119881	0.00138301	0.00159754	0.0017173	0.00195883	0.00222445	0.00244925	0.00266617	0.00281556	0.00277772	0.00289746	0.0028391	0.00294217	0.00312666	0.00321189	7.5763e-12
黄岩区	0.00075763	0.00078381	0.00082561	0.00100751	0.00111636	0.00119881	0.00138301	0.00159754	0.0017173	0.00195883	0.00222445	0.00244925	0.00266617	0.00281556	0.00277772	0.00289746	0.0028391	0.00294217	0.00312666	0.00321189	7.5763e-12
路桥区	0.00075763	0.00078381	0.00082561	0.00100751	0.00111636	0.00119881	0.00138301	0.00159754	0.0017173	0.00195883	0.00222445	0.00244925	0.00266617	0.00281556	0.00277772	0.00289746	0.0028391	0.00294217	0.00312666	0.00321189	7.5763e-12
三门县	0.00154059	0.00157377	0.00174837	0.00188169	0.00209947	0.00226862	0.00248659	0.00240392	0.00258238	0.00311974	0.00378099	0.00408311	0.00443902	0.00452735	0.00491803	0.00548981	0.00579908	0.00638342	0.00686925	0.00744966	1.54059e-11
天台县	0.00097801	0.00076669	0.00079031	0.00087556	0.00095733	0.00102624	0.00116546	0.00115836	0.00115589	0.00152668	0.00163151	0.0017745	0.00181505	0.00183972	0.00193477	0.00207706	0.00200112	0.0020813	0.00230804	0.00238642	9.7801e-12
仙居县	0.00077811	0.00069858	0.00075083	0.00083788	0.00092472	0.00100805	0.00119769	0.00130707	0.00134034	0.00166301	0.00187328	0.00200861	0.00204115	0.00208145	0.0021887	0.00236599	0.00224972	0.00230367	0.00246362	0.00253503	7.7811e-12
温岭市	0.00516038	0.00505279	0.00505776	0.00524121	0.00551419	0.0057313	0.00629122	0.00606551	0.00650643	0.00757447	0.0091629	0.0096961	0.0105535	0.0107315	0.0114142	0.012768	0.0133315	0.0140661	0.014341	0.0148452	5.16038e-11
临海市	0.00250139	0.00246625	0.0025417	0.00261852	0.00276462	0.00299803	0.0033477	0.0034259	0.00381893	0.00460956	0.00549269	0.00585687	0.00622166	0.00630636	0.00660325	0.00730073	0.00717535	0.00739839	0.00793799	0.00826977	2.50139e-11
玉环市	0.00277059	0.0025651	0.00256108	0.00256176	0.00261319	0.00274026	0.00292152	0.00282396	0.0030467	0.00363325	0.00447224	0.00466439	0.00498137	0.00506133	0.00552851	0.00618481	0.00627335	0.00657829	0.00699523	0.0072691	2.77059e-11
莲都区	0.00075763	0.00078381	0.00082561	0.00100751	0.00111636	0.00119881	0.00138301	0.00159754	0.0017173	0.00195883	0.00222445	0.00244925	0.00266617	0.00281556	0.00277772	0.00289746	0.0028391	0.00294217	0.00312666	0.00321189	7.5763e-12
青田县	0.00052272	0.00050328	0.000519	0.00055327	0.0005762	0.00056836	0.00063765	0.00071231	0.00074156	0.00079431	0.00092095	0.00101857	0.00108402	0.00113807	0.00117031	0.00125205	0.0013039	0.00131554	0.00145801	0.00153751	5.2272e-12
缙云县	0.00077096	0.00075096	0.00075111	0.00080956	0.00084097	0.00088553	0.00094775	0.00100077	0.00100969	0.00107121	0.0012404	0.00132871	0.00141593	0.00149203	0.00153368	0.00163652	0.00158009	0.00161182	0.00173333	0.0017975	7.7096e-12
遂昌县	0.0005734	0.00061801	0.00065174	0.00072446	0.00077022	0.00081095	0.00088831	0.00100385	0.00106222	0.00115052	0.00131542	0.00148138	0.00157541	0.00165888	0.00170894	0.00179734	0.00174713	0.00174801	0.00187456	0.0019385	5.734e-12
松阳县	0.00081042	0.00083683	0.00087831	0.00092613	0.00097187	0.00101394	0.00109547	0.00120645	0.00128636	0.00139617	0.00159084	0.00170165	0.00181239	0.0019169	0.00196057	0.00209894	0.00186389	0.00188395	0.00201069	0.00205018	8.1042e-12
云和县	0.00032014	0.00032165	0.00032715	0.00035862	0.00037476	0.0003908	0.00042754	0.0004606	0.0004855	0.00051869	0.00057296	0.00061601	0.0006554	0.00068898	0.00070588	0.00074579	0.00073914	0.00077021	0.00078214	0.00079905	3.2014e-12
庆元县	0.00047174	0.00049052	0.00050078	0.00052692	0.00054852	0.00057156	0.00061502	0.00066851	0.00071865	0.00077875	0.00091913	0.00100398	0.00107838	0.00113975	0.00117864	0.00121069	0.00097388	0.00099098	0.00108636	0.001108	4.7174e-12
景宁畲族自治县	0.00043502	0.00043571	0.00043816	0.00048286	0.00048217	0.00048156	0.00052085	0.00058238	0.00062315	0.00069125	0.00081228	0.00090277	0.00096636	0.00100674	0.00103364	0.00109828	0.00098497	0.00099133	0.00104602	0.00106261	4.3502e-12
龙泉市	0.00074897	0.00078657	0.00082388	0.00088882	0.00091818	0.00099503	0.00111851	0.00127084	0.00136631	0.00146226	0.00166183	0.00182058	0.00194916	0.0020541	0.00212086	0.00222398	0.00214064	0.00222383	0.0023678	0.0024618	7.4897e-12
瑶海区	0.00075763	0.00078381	0.00082561	0.00100751	0.00111636	0.00119881	0.00138301	0.00159754	0.0017173	0.00195883	0.00222445	0.00244925	0.00266617	0.00281556	0.00277772	0.00289746	0.0028391	0.00294217	0.00312666	0.00321189	7.5763e-12
庐阳区	0.00075763	0.00078381	0.00082561	0.00100751	0.00111636	0.00119881	0.00138301	0.00159754	0.0017173	0.00195883	0.00222445	0.00244925	0.00266617	0.00281556	0.00277772	0.00289746	0.0028391	0.00294217	0.00312666	0.00321189	7.5763e-12
蜀山区	0.00075763	0.00078381	0.00082561	0.00100751	0.00111636	0.00119881	0.00138301	0.00159754	0.0017173	0.00195883	0.00222445	0.00244925	0.00266617	0.00281556	0.00277772	0.00289746	0.0028391	0.00294217	0.00312666	0.00321189	7.5763e-12
包河区	0.00075763	0.00078381	0.00082561	0.00100751	0.00111636	0.00119881	0.00138301	0.00159754	0.0017173	0.00195883	0.00222445	0.00244925	0.00266617	0.00281556	0.00277772	0.00289746	0.0028391	0.00294217	0.00312666	0.00321189	7.5763e-12
长丰县	0.00186098	0.00202098	0.0019935	0.00222699	0.00233214	0.00281695	0.00372237	0.00531963	0.0055408	0.00624352	0.00733173	0.00831284	0.00896064	0.00934971	0.00974987	0.0101087	0.0103665	0.00998892	0.0107846	0.0111419	1.86098e-11
肥东县	0.00225125	0.00238517	0.00248187	0.00354019	0.00347508	0.00406355	0.00476963	0.00600728	0.00617773	0.0078592	0.00907016	0.00977464	0.0105805	0.0111094	0.0115036	0.01162	0.0118557	0.0111801	0.0112823	0.0122345	2.25125e-11
肥西县	0.00172025	0.00188253	0.0019168	0.00266541	0.00293907	0.00341679	0.00414692	0.00521537	0.00547285	0.00662885	0.0080512	0.00884972	0.00959746	0.00844455	0.00883324	0.00905115	0.00929251	0.0089902	0.00942102	0.00957979	1.72025e-11
庐江县	0.0024442	0.00255219	0.00270438	0.00311826	0.00330013	0.00359521	0.00357599	0.00425205	0.00463601	0.00535853	0.006228	0.00674297	0.00731379	0.00784759	0.00820006	0.00852067	0.00862933	0.00881199	0.00947293	0.00990211	2.4442e-11
巢湖市	0.00330384	0.00339685	0.00349549	0.00360018	0.00371139	0.00382965	0.00395552	0.00408962	0.00423264	0.00438532	0.00454851	0.00472311	0.00491013	0.00511071	0.00532608	0.00559188	0.00570664	0.00601041	0.0064755	0.00683463	3.30384e-11
镜湖区	0.00075763	0.00078381	0.00082561	0.00100751	0.00111636	0.00119881	0.00138301	0.00159754	0.0017173	0.00195883	0.00222445	0.00244925	0.00266617	0.00281556	0.00277772	0.00289746	0.0028391	0.00294217	0.00312666	0.00321189	7.5763e-12
新芜区	0.00075763	0.00078381	0.00082561	0.00100751	0.00111636	0.00119881	0.00138301	0.00159754	0.0017173	0.00195883	0.00222445	0.00244925	0.00266617	0.00281556	0.00277772	0.00289746	0.0028391	0.00294217	0.00312666	0.00321189	7.5763e-12
鸠江区	0.00075763	0.00078381	0.00082561	0.00100751	0.00111636	0.00119881	0.00138301	0.00159754	0.0017173	0.00195883	0.00222445	0.00244925	0.00266617	0.00281556	0.00277772	0.00289746	0.0028391	0.00294217	0.00312666	0.00321189	7.5763e-12
三山区	0.00075763	0.00078381	0.00082561	0.00100751	0.00111636	0.00119881	0.00138301	0.00159754	0.0017173	0.00195883	0.00222445	0.00244925	0.00266617	0.00281556	0.00277772	0.00289746	0.0028391	0.00294217	0.00312666	0.00321189	7.5763e-12
弋江区	0.00075763	0.00078381	0.00082561	0.00100751	0.00111636	0.00119881	0.00138301	0.00159754	0.0017173	0.00195883	0.00222445	0.00244925	0.00266617	0.00281556	0.00277772	0.00289746	0.0028391	0.00294217	0.00312666	0.00321189	7.5763e-12
芜湖县	0.00136042	0.00141985	0.00154001	0.00171164	0.00180628	0.00140939	0.00155547	0.00195318	0.00211145	0.00243196	0.00243108	0.00270288	0.00295868	0.00311845	0.00323245	0.00338427	0.00346054	0.00329106	0.00350191	0.00358929	1.36042e-11
繁昌县	0.00098669	0.00102899	0.0010895	0.00128415	0.00141487	0.00086055	0.00096315	0.00119281	0.00128275	0.00119805	0.00130783	0.00142523	0.00158726	0.00166545	0.00173379	0.00188473	0.0019038	0.00181593	0.00214491	0.00208692	9.8669e-12
南陵县	0.00145459	0.00141526	0.00148597	0.00181227	0.00189351	0.00200968	0.00215852	0.00256576	0.00278032	0.0032864	0.00399779	0.00443486	0.00478545	0.00504865	0.00534567	0.00582564	0.00562987	0.00532758	0.00541031	0.00540995	1.45459e-11
无为市	0.0032194	0.0032258	0.00359473	0.00391133	0.00409991	0.00432921	0.00546566	0.00623929	0.00685717	0.00754297	0.00875782	0.00964625	0.00934482	0.00921865	0.00963356	0.0104397	0.00909118	0.00872587	0.010022	0.0108948	3.2194e-11
龙子湖区	0.00075763	0.00078381	0.00082561	0.00100751	0.00111636	0.00119881	0.00138301	0.00159754	0.0017173	0.00195883	0.00222445	0.00244925	0.00266617	0.00281556	0.00277772	0.00289746	0.0028391	0.00294217	0.00312666	0.00321189	7.5763e-12
蚌山区	0.00075763	0.00078381	0.00082561	0.00100751	0.00111636	0.00119881	0.00138301	0.00159754	0.0017173	0.00195883	0.00222445	0.00244925	0.00266617	0.00281556	0.00277772	0.00289746	0.0028391	0.00294217	0.00312666	0.00321189	7.5763e-12
禹会区	0.00075763	0.00078381	0.00082561	0.00100751	0.00111636	0.00119881	0.00138301	0.00159754	0.0017173	0.00195883	0.00222445	0.00244925	0.00266617	0.00281556	0.00277772	0.00289746	0.0028391	0.00294217	0.00312666	0.00321189	7.5763e-12
淮上区	0.00075763	0.00078381	0.00082561	0.00100751	0.00111636	0.00119881	0.00138301	0.00159754	0.0017173	0.00195883	0.00222445	0.00244925	0.00266617	0.00281556	0.00277772	0.00289746	0.0028391	0.00294217	0.00312666	0.00321189	7.5763e-12
怀远县	0.00257819	0.00293865	0.00261115	0.0040945	0.00422161	0.00488162	0.00509009	0.00606045	0.00636663	0.0074006	0.00887768	0.00957608	0.00975602	0.0100089	0.0105326	0.0110901	0.0114368	0.0105718	0.0117347	0.0125021	2.57819e-11
五河县	0.00213988	0.002267	0.00207876	0.00327816	0.00334982	0.00369961	0.003905	0.00476576	0.00508252	0.00571449	0.00691148	0.00741118	0.00774932	0.0080724	0.00841723	0.00910909	0.00928531	0.00892241	0.0100189	0.0108011	2.13988e-11
固镇县	0.00203895	0.00218214	0.00217469	0.00292048	0.00307822	0.00340446	0.00356266	0.00426461	0.00444941	0.00524088	0.00620913	0.00670642	0.00730822	0.00778004	0.00852938	0.00919149	0.00964484	0.0107658	0.0120741	0.0132721	2.03895e-11
大通区	0.00075763	0.00078381	0.00082561	0.00100751	0.00111636	0.00119881	0.00138301	0.00159754	0.0017173	0.00195883	0.00222445	0.00244925	0.00266617	0.00281556	0.00277772	0.00289746	0.0028391	0.00294217	0.00312666	0.00321189	7.5763e-12
田家庵区	0.00075763	0.00078381	0.00082561	0.00100751	0.00111636	0.00119881	0.00138301	0.00159754	0.0017173	0.00195883	0.00222445	0.00244925	0.00266617	0.00281556	0.00277772	0.00289746	0.0028391	0.00294217	0.00312666	0.00321189	7.5763e-12
谢家集区	0.00075763	0.00078381	0.00082561	0.00100751	0.00111636	0.00119881	0.00138301	0.00159754	0.0017173	0.00195883	0.00222445	0.00244925	0.00266617	0.00281556	0.00277772	0.00289746	0.0028391	0.00294217	0.00312666	0.00321189	7.5763e-12
八公山区	0.00075763	0.00078381	0.00082561	0.00100751	0.00111636	0.00119881	0.00138301	0.00159754	0.0017173	0.00195883	0.00222445	0.00244925	0.00266617	0.00281556	0.00277772	0.00289746	0.0028391	0.00294217	0.00312666	0.00321189	7.5763e-12
潘集区	0.00075763	0.00078381	0.00082561	0.00100751	0.00111636	0.00119881	0.00138301	0.00159754	0.0017173	0.00195883	0.00222445	0.00244925	0.00266617	0.00281556	0.00277772	0.00289746	0.0028391	0.00294217	0.00312666	0.00321189	7.5763e-12
凤台县	0.00070708	0.00142495	0.00139049	0.00191782	0.00197851	0.00220345	0.0021378	0.00252377	0.00264755	0.00296628	0.00347515	0.00376758	0.00410864	0.004218	0.00438299	0.00479872	0.00495968	0.00515703	0.00547879	0.00538599	7.0708e-12
寿县	0.00253643	0.0028071	0.0024436	0.00330065	0.00342704	0.00390676	0.00475079	0.00588683	0.00616945	0.0067418	0.00725432	0.00731289	0.00766721	0.0079896	0.00819899	0.00872472	0.00895189	0.00901266	0.0097307	0.0101393	2.53643e-11
花山区	0.00075763	0.00078381	0.00082561	0.00100751	0.00111636	0.00119881	0.00138301	0.00159754	0.0017173	0.00195883	0.00222445	0.00244925	0.00266617	0.00281556	0.00277772	0.00289746	0.0028391	0.00294217	0.00312666	0.00321189	7.5763e-12
雨山区	0.00075763	0.00078381	0.00082561	0.00100751	0.00111636	0.00119881	0.00138301	0.00159754	0.0017173	0.00195883	0.00222445	0.00244925	0.00266617	0.00281556	0.00277772	0.00289746	0.0028391	0.00294217	0.00312666	0.00321189	7.5763e-12
当涂县	0.00166698	0.00170553	0.00171824	0.00226297	0.00233686	0.00254516	0.00282496	0.00329354	0.00346947	0.00382238	0.00440391	0.00358226	0.0038532	0.00418071	0.00438845	0.00464929	0.0047638	0.00481945	0.00525043	0.00553945	1.66698e-11
含山县	0.00115952	0.001233	0.00131153	0.00142619	0.00148118	0.00159502	0.00178593	0.00204411	0.00223822	0.0024805	0.00279146	0.00305247	0.00336077	0.00356244	0.00363901	0.00379292	0.00390647	0.00389716	0.00415375	0.00433363	1.15952e-11
和县	0.0014788	0.00161712	0.00180543	0.00216475	0.00225196	0.0024288	0.00259043	0.00309365	0.00336753	0.00370621	0.00342541	0.00374126	0.00411792	0.0043653	0.00451933	0.0046847	0.00472218	0.00457328	0.00480775	0.00494781	1.4788e-11
杜集区	0.00075763	0.00078381	0.00082561	0.00100751	0.00111636	0.00119881	0.00138301	0.00159754	0.0017173	0.00195883	0.00222445	0.00244925	0.00266617	0.00281556	0.00277772	0.00289746	0.0028391	0.00294217	0.00312666	0.00321189	7.5763e-12
相山区	0.00075763	0.00078381	0.00082561	0.00100751	0.00111636	0.00119881	0.00138301	0.00159754	0.0017173	0.00195883	0.00222445	0.00244925	0.00266617	0.00281556	0.00277772	0.00289746	0.0028391	0.00294217	0.00312666	0.00321189	7.5763e-12
烈山区	0.00075763	0.00078381	0.00082561	0.00100751	0.00111636	0.00119881	0.00138301	0.00159754	0.0017173	0.00195883	0.00222445	0.00244925	0.00266617	0.00281556	0.00277772	0.00289746	0.0028391	0.00294217	0.00312666	0.00321189	7.5763e-12
濉溪县	0.00233306	0.00240189	0.00227277	0.00318363	0.00299026	0.00302769	0.00309123	0.00386653	0.00396968	0.00455731	0.00538375	0.00597266	0.00670117	0.00695091	0.00706803	0.00732946	0.00745087	0.00725689	0.00822472	0.00876825	2.33306e-11
铜官山区	0.00075763	0.00078381	0.00082561	0.00100751	0.00111636	0.00119881	0.00138301	0.00159754	0.0017173	0.00195883	0.00222445	0.00244925	0.00266617	0.00281556	0.00277772	0.00289746	0.0028391	0.00294217	0.00312666	0.00321189	7.5763e-12
义安区	0.00063287	0.00061301	0.00063144	0.000729	0.00069541	0.00075076	0.00087529	0.00097551	0.00102161	0.00108064	0.00121141	0.00135271	0.00147019	0.00157876	0.00169312	0.00180926	0.0019268	0.00204535	0.00216456	0.00228406	6.3287e-12
郊区	0.00075763	0.00078381	0.00082561	0.00100751	0.00111636	0.00119881	0.00138301	0.00159754	0.0017173	0.00195883	0.00222445	0.00244925	0.00266617	0.00281556	0.00277772	0.00289746	0.0028391	0.00294217	0.00312666	0.00321189	7.5763e-12
枞阳县	0.00158995	0.00169172	0.00176979	0.00201676	0.00216908	0.00261939	0.0029995	0.00348443	0.00377858	0.00396928	0.00446467	0.00477148	0.0051532	0.00557576	0.00580137	0.00590224	0.00574809	0.0043595	0.00453874	0.00438474	1.58995e-11
迎江区	0.00075763	0.00078381	0.00082561	0.00100751	0.00111636	0.00119881	0.00138301	0.00159754	0.0017173	0.00195883	0.00222445	0.00244925	0.00266617	0.00281556	0.00277772	0.00289746	0.0028391	0.00294217	0.00312666	0.00321189	7.5763e-12
大观区	0.00075763	0.00078381	0.00082561	0.00100751	0.00111636	0.00119881	0.00138301	0.00159754	0.0017173	0.00195883	0.00222445	0.00244925	0.00266617	0.00281556	0.00277772	0.00289746	0.0028391	0.00294217	0.00312666	0.00321189	7.5763e-12
宜秀区	0.00075763	0.00078381	0.00082561	0.00100751	0.00111636	0.00119881	0.00138301	0.00159754	0.0017173	0.00195883	0.00222445	0.00244925	0.00266617	0.00281556	0.00277772	0.00289746	0.0028391	0.00294217	0.00312666	0.00321189	7.5763e-12
怀宁县	0.00165044	0.00171069	0.00181443	0.0022017	0.0019049	0.00203926	0.00230136	0.00267731	0.00282836	0.00298852	0.00326352	0.00336569	0.00354368	0.00372428	0.00380926	0.00394735	0.00368596	0.00367382	0.00405888	0.00423498	1.65044e-11
太湖县	0.00119529	0.00123289	0.00132584	0.00162509	0.00164062	0.0016805	0.0019892	0.00237955	0.00255779	0.00273717	0.00312856	0.0034318	0.00382715	0.00413061	0.00428674	0.00445249	0.0045571	0.00467521	0.00499379	0.00523705	1.19529e-11
宿松县	0.00136092	0.00148571	0.00181867	0.00212972	0.00244439	0.00274931	0.00322617	0.00401932	0.00437079	0.00512212	0.00596519	0.00647994	0.0070391	0.00739292	0.00781995	0.00815322	0.0083466	0.00722573	0.00766021	0.0076795	1.36092e-11
望江县	0.00104914	0.00110585	0.00129288	0.00158098	0.00181613	0.00204267	0.00237822	0.00271538	0.00291532	0.00331132	0.0040335	0.00443603	0.00492079	0.00519455	0.00532031	0.00551654	0.00532863	0.00520636	0.00547776	0.00563948	1.04914e-11
岳西县	0.00066454	0.0006798	0.00073687	0.00089898	0.00087201	0.00097688	0.00116595	0.00142246	0.00152345	0.0016758	0.00198317	0.00226698	0.002476	0.00263126	0.00270277	0.00280091	0.00298834	0.00254806	0.00285482	0.00293364	6.6454e-12
桐城市	0.00151373	0.00161523	0.00164932	0.00212336	0.00205525	0.00210685	0.00236013	0.00276108	0.00291057	0.00324647	0.00381814	0.00416909	0.00442075	0.00476051	0.00488941	0.00506589	0.00507622	0.00531157	0.00565215	0.00604862	1.51373e-11
潜山市	0.00084362	0.00089279	0.00089662	0.00110273	0.00117611	0.00126396	0.00149638	0.00183139	0.0018572	0.002153	0.00259518	0.00297395	0.00333594	0.00354816	0.00366193	0.00379456	0.00394403	0.0041713	0.00451753	0.00479462	8.4362e-12
屯溪区	0.00075763	0.00078381	0.00082561	0.00100751	0.00111636	0.00119881	0.00138301	0.00159754	0.0017173	0.00195883	0.00222445	0.00244925	0.00266617	0.00281556	0.00277772	0.00289746	0.0028391	0.00294217	0.00312666	0.00321189	7.5763e-12
黄山区	0.00075763	0.00078381	0.00082561	0.00100751	0.00111636	0.00119881	0.00138301	0.00159754	0.0017173	0.00195883	0.00222445	0.00244925	0.00266617	0.00281556	0.00277772	0.00289746	0.0028391	0.00294217	0.00312666	0.00321189	7.5763e-12
徽州区	0.00075763	0.00078381	0.00082561	0.00100751	0.00111636	0.00119881	0.00138301	0.00159754	0.0017173	0.00195883	0.00222445	0.00244925	0.00266617	0.00281556	0.00277772	0.00289746	0.0028391	0.00294217	0.00312666	0.00321189	7.5763e-12
歙县	0.00073347	0.00074017	0.00078582	0.00109259	0.00114555	0.00122466	0.0014934	0.00168324	0.00176451	0.00197686	0.0023136	0.00248152	0.00281024	0.00279472	0.00286797	0.00282368	0.00280747	0.00272447	0.00297852	0.00305956	7.3347e-12
休宁县	0.00071182	0.00073094	0.00077405	0.00088691	0.00093075	0.0010181	0.00123141	0.0013469	0.00141934	0.00159735	0.00178443	0.00196243	0.0020974	0.00215379	0.00219045	0.00227468	0.00239321	0.00228307	0.00243765	0.00250652	7.1182e-12
黟县	0.00023967	0.00023368	0.00025336	0.00029968	0.00033576	0.00037618	0.00042642	0.00046202	0.0004643	0.0004972	0.00054439	0.00056608	0.00059836	0.0006146	0.00063478	0.00066664	0.0006734	0.00065536	0.00069285	0.00071221	2.3967e-12
祁门县	0.00034946	0.00035703	0.00037391	0.00042745	0.00045965	0.00048878	0.00054389	0.00061202	0.00063484	0.00069249	0.00080284	0.00086306	0.00091383	0.00095232	0.00096025	0.00097708	0.00096155	0.00103035	0.00111254	0.00117286	3.4946e-12
琅琊区	0.00075763	0.00078381	0.00082561	0.00100751	0.00111636	0.00119881	0.00138301	0.00159754	0.0017173	0.00195883	0.00222445	0.00244925	0.00266617	0.00281556	0.00277772	0.00289746	0.0028391	0.00294217	0.00312666	0.00321189	7.5763e-12
南谯区	0.00075763	0.00078381	0.00082561	0.00100751	0.00111636	0.00119881	0.00138301	0.00159754	0.0017173	0.00195883	0.00222445	0.00244925	0.00266617	0.00281556	0.00277772	0.00289746	0.0028391	0.00294217	0.00312666	0.00321189	7.5763e-12
来安县	0.00132283	0.00133224	0.00123475	0.00174342	0.00150462	0.00157592	0.00177002	0.00208509	0.00220179	0.00242426	0.00282263	0.00312247	0.00338289	0.00354626	0.00366435	0.00375222	0.0037954	0.00383818	0.00415664	0.00437431	1.32283e-11
全椒县	0.00135991	0.00139052	0.0013047	0.00187883	0.00187281	0.00205922	0.00202059	0.00240331	0.0026535	0.0028525	0.00329333	0.0036682	0.00397715	0.0041728	0.00431133	0.00439518	0.004424	0.00440636	0.0050125	0.00533373	1.35991e-11
定远县	0.00212374	0.00243832	0.00206346	0.00343492	0.00326181	0.00360416	0.0038664	0.00516163	0.00559763	0.00644847	0.00749726	0.00838078	0.00911405	0.00959558	0.00991703	0.0103353	0.0104556	0.0105047	0.011735	0.0115407	2.12374e-11
凤阳县	0.00164591	0.00201242	0.00164567	0.00236154	0.00240968	0.0026775	0.00271358	0.00332656	0.00362518	0.00400985	0.00477763	0.00531965	0.00576439	0.00606233	0.00626481	0.00639528	0.0064626	0.00644697	0.0071845	0.00698658	1.64591e-11
天长市	0.0018115	0.00175794	0.00183156	0.0025764	0.00263758	0.00273196	0.00260795	0.00304459	0.00335233	0.00364063	0.00411748	0.00455195	0.00492455	0.00513556	0.00531068	0.005465	0.00547333	0.00547782	0.0061045	0.00646919	1.8115e-11
明光市	0.00157721	0.00171077	0.00167451	0.0023998	0.00250054	0.00274665	0.00283219	0.00330593	0.0034387	0.00375989	0.004392	0.00486565	0.0052676	0.00552441	0.00571335	0.005872	0.00593	0.00591763	0.00659225	0.00705028	1.57721e-11
颍州区	0.00075763	0.00078381	0.00082561	0.00100751	0.00111636	0.00119881	0.00138301	0.00159754	0.0017173	0.00195883	0.00222445	0.00244925	0.00266617	0.00281556	0.00277772	0.00289746	0.0028391	0.00294217	0.00312666	0.00321189	7.5763e-12
颍东区	0.00075763	0.00078381	0.00082561	0.00100751	0.00111636	0.00119881	0.00138301	0.00159754	0.0017173	0.00195883	0.00222445	0.00244925	0.00266617	0.00281556	0.00277772	0.00289746	0.0028391	0.00294217	0.00312666	0.00321189	7.5763e-12
颍泉区	0.00075763	0.00078381	0.00082561	0.00100751	0.00111636	0.00119881	0.00138301	0.00159754	0.0017173	0.00195883	0.00222445	0.00244925	0.00266617	0.00281556	0.00277772	0.00289746	0.0028391	0.00294217	0.00312666	0.00321189	7.5763e-12
临泉县	0.00320485	0.00333072	0.0033906	0.00461081	0.00459404	0.00534405	0.00589304	0.0071647	0.00732202	0.00823312	0.0095853	0.0103043	0.0112626	0.012006	0.0124154	0.0135477	0.0141221	0.0140292	0.015877	0.0172515	3.20485e-11
太和县	0.00286427	0.00295008	0.00259497	0.00352735	0.00361878	0.00389595	0.00440225	0.00520499	0.00550458	0.00618642	0.00734974	0.00783422	0.00846879	0.00895545	0.00927874	0.00992009	0.0103361	0.0102411	0.0113672	0.0121716	2.86427e-11
阜南县	0.00279836	0.00292661	0.00255304	0.00363575	0.00371907	0.00417181	0.00442514	0.00531769	0.00554161	0.0061321	0.0072793	0.00780578	0.00851291	0.0086502	0.00895867	0.00980853	0.0102311	0.0101445	0.011599	0.0124078	2.79836e-11
颍上县	0.00256275	0.00263034	0.00199154	0.00314885	0.00301682	0.00338588	0.00396216	0.00485706	0.00530513	0.00598143	0.00708985	0.00758614	0.00828406	0.00870313	0.00900774	0.00974499	0.010003	0.0100095	0.0114525	0.0121349	2.56275e-11
界首市	0.00158923	0.00161134	0.00146147	0.00194332	0.00188443	0.0020884	0.00232432	0.0027299	0.00280318	0.00309895	0.00354711	0.00379541	0.00408007	0.00434935	0.00449723	0.00484155	0.005037	0.00503688	0.00558769	0.00594901	1.58923e-11
埇桥区	0.00075763	0.00078381	0.00082561	0.00100751	0.00111636	0.00119881	0.00138301	0.00159754	0.0017173	0.00195883	0.00222445	0.00244925	0.00266617	0.00281556	0.00277772	0.00289746	0.0028391	0.00294217	0.00312666	0.00321189	7.5763e-12
砀山县	0.00217101	0.00236814	0.00218026	0.00275617	0.00291969	0.00322863	0.00363422	0.00351231	0.00396508	0.00469879	0.00577651	0.00632968	0.00671473	0.00720482	0.0074642	0.00750428	0.00763019	0.00698299	0.00778523	0.0081078	2.17101e-11
萧县	0.00260936	0.00274394	0.00260738	0.00378531	0.00397772	0.00437484	0.00444948	0.00524081	0.00552263	0.00667205	0.00810676	0.00890396	0.00947733	0.0101875	0.0105339	0.010678	0.0108574	0.0109701	0.0122566	0.0133044	2.60936e-11
灵璧县	0.00335165	0.00340548	0.00373851	0.00483568	0.00479554	0.00488854	0.005583	0.00583972	0.00620424	0.00681462	0.00793872	0.00855276	0.00907644	0.00976268	0.0100849	0.0101044	0.0101166	0.0102798	0.0114122	0.0121534	3.35165e-11
泗县	0.00265865	0.00291425	0.00291357	0.00362578	0.00393184	0.00407696	0.00450774	0.00508646	0.00534386	0.00597978	0.00710035	0.00788046	0.00836598	0.00899435	0.00930915	0.00934363	0.00947846	0.00974325	0.0108486	0.0115385	2.65865e-11
金安区	0.00075763	0.00078381	0.00082561	0.00100751	0.00111636	0.00119881	0.00138301	0.00159754	0.0017173	0.00195883	0.00222445	0.00244925	0.00266617	0.00281556	0.00277772	0.00289746	0.0028391	0.00294217	0.00312666	0.00321189	7.5763e-12
裕安区	0.00075763	0.00078381	0.00082561	0.00100751	0.00111636	0.00119881	0.00138301	0.00159754	0.0017173	0.00195883	0.00222445	0.00244925	0.00266617	0.00281556	0.00277772	0.00289746	0.0028391	0.00294217	0.00312666	0.00321189	7.5763e-12
霍邱县	0.00343706	0.00384557	0.00341675	0.00421432	0.00442636	0.00500068	0.00458497	0.0055901	0.00607064	0.0068303	0.00780277	0.00815533	0.00855604	0.00883518	0.00899819	0.00940546	0.00999603	0.0100893	0.0115657	0.0121713	3.43706e-11
舒城县	0.0017114	0.0017996	0.0012926	0.00166474	0.0020535	0.00232546	0.00241851	0.00296423	0.00327805	0.00377713	0.00439471	0.00475525	0.00506741	0.00530358	0.00540924	0.00568595	0.0058137	0.00570845	0.00611431	0.00638731	1.7114e-11
金寨县	0.00126815	0.00133558	0.00131461	0.00156957	0.0016015	0.00176891	0.00190928	0.00218549	0.00234589	0.00249771	0.00266047	0.0028598	0.00305919	0.00323287	0.00338509	0.00360625	0.00367419	0.00361764	0.00402374	0.00427356	1.26815e-11
霍山县	0.00058093	0.00060016	0.00058431	0.00066402	0.00067567	0.00076386	0.00081965	0.001073	0.00114077	0.00142189	0.00170181	0.00192346	0.00207059	0.00221552	0.00236741	0.00272953	0.00286076	0.00288929	0.00316325	0.0033521	5.8093e-12
谯城区	0.00075763	0.00078381	0.00082561	0.00100751	0.00111636	0.00119881	0.00138301	0.00159754	0.0017173	0.00195883	0.00222445	0.00244925	0.00266617	0.00281556	0.00277772	0.00289746	0.0028391	0.00294217	0.00312666	0.00321189	7.5763e-12
涡阳县	0.00321151	0.00325787	0.00313544	0.00419015	0.00416142	0.00439347	0.0042712	0.00502471	0.00518986	0.0056716	0.00676176	0.00720547	0.00800037	0.00848615	0.00860213	0.00918833	0.0085744	0.00815188	0.00923485	0.00969736	3.21151e-11
蒙城县	0.00341156	0.00354884	0.00350762	0.0046393	0.00444013	0.00460642	0.00462717	0.0054427	0.00535325	0.00585848	0.00701241	0.00779097	0.0081848	0.00900262	0.00910688	0.00973312	0.0101287	0.00994021	0.0109818	0.0116151	3.41156e-11
利辛县	0.0026144	0.00291486	0.00270132	0.00405756	0.00398843	0.00433256	0.00406365	0.00507293	0.00516508	0.00568603	0.00717239	0.00771657	0.00814511	0.00836126	0.00848937	0.00907473	0.00933467	0.00911417	0.00943822	0.00938358	2.6144e-11
贵池区	0.00075763	0.00078381	0.00082561	0.00100751	0.00111636	0.00119881	0.00138301	0.00159754	0.0017173	0.00195883	0.00222445	0.00244925	0.00266617	0.00281556	0.00277772	0.00289746	0.0028391	0.00294217	0.00312666	0.00321189	7.5763e-12
东至县	0.00106714	0.00107749	0.00127544	0.0015265	0.00160371	0.00179333	0.00224662	0.00257486	0.00268257	0.00312717	0.00382243	0.00420449	0.00448812	0.00475919	0.00503993	0.00505366	0.00517583	0.00523823	0.00577998	0.00606357	1.06714e-11
石台县	0.00016865	0.00016528	0.00015336	0.00017789	0.00018684	0.00020644	0.00025968	0.00031351	0.00032815	0.00037989	0.00047028	0.00051681	0.00057154	0.00060069	0.00062739	0.00067414	0.00072934	0.00074967	0.00082474	0.00087492	1.6865e-12
青阳县	0.0004521	0.00044351	0.00048882	0.00057853	0.00060122	0.00066828	0.00075544	0.00086234	0.00090429	0.00100838	0.00122982	0.00136583	0.00150326	0.00160191	0.00174362	0.0018409	0.00190628	0.00193242	0.00212084	0.00223698	4.521e-12
宣州区	0.00075763	0.00078381	0.00082561	0.00100751	0.00111636	0.00119881	0.00138301	0.00159754	0.0017173	0.00195883	0.00222445	0.00244925	0.00266617	0.00281556	0.00277772	0.00289746	0.0028391	0.00294217	0.00312666	0.00321189	7.5763e-12
郎溪县	0.00075323	0.00077421	0.0008085	0.00098749	0.00103185	0.00110664	0.00120257	0.00144711	0.00153394	0.00172237	0.00194014	0.00214471	0.00234353	0.00244322	0.0025328	0.00268098	0.00275605	0.00270543	0.00304254	0.00321649	7.5323e-12
泾县	0.00071608	0.00073391	0.00075472	0.00095289	0.0009666	0.00106383	0.00115119	0.00150728	0.00159465	0.00187883	0.00214675	0.00244818	0.00261935	0.00275243	0.00285009	0.003038	0.0031489	0.00305066	0.00319573	0.00328534	7.1608e-12
绩溪县	0.00050364	0.00050748	0.00052891	0.00064491	0.00068085	0.0007273	0.00074736	0.0010268	0.00108943	0.00120193	0.00136091	0.0015088	0.00165248	0.0017784	0.0018454	0.00209926	0.00222711	0.00223003	0.00253369	0.0027515	5.0364e-12
旌德县	0.00038246	0.00039595	0.00041762	0.00046388	0.00052271	0.00055989	0.00058296	0.00066203	0.00067378	0.00078907	0.00092602	0.0010122	0.00110011	0.00117131	0.00129067	0.0012991	0.0012496	0.00122388	0.00135832	0.00140878	3.8246e-12
宁国市	0.00107685	0.0011203	0.00118305	0.00136486	0.00150502	0.00159677	0.00182614	0.00206741	0.00212962	0.00239517	0.0027775	0.00299948	0.00321585	0.0033741	0.00348085	0.00363749	0.00373139	0.00372174	0.00399456	0.00415051	1.07685e-11
广德市	0.00095941	0.00103419	0.00111286	0.00119614	0.00124156	0.00155448	0.0015678	0.0020135	0.00213431	0.00226535	0.00261191	0.00286667	0.00318088	0.00333229	0.0034656	0.0038456	0.00402947	0.00394716	0.00427068	0.00459905	9.5941e-12
长乐区	0.00246235	0.0025908	0.00272568	0.0032485	0.00358901	0.0038606	0.0038073	0.00436982	0.00450179	0.00478355	0.00508292	0.005401	0.00573895	0.00609802	0.00647951	0.00688483	0.00731547	0.007773	0.00825911	0.00877556	2.46235e-11
闽侯县	0.00201132	0.00202136	0.00195607	0.00230907	0.00236151	0.0025705	0.00264268	0.00325181	0.0033946	0.00358252	0.00376958	0.00395525	0.00413903	0.00432048	0.00449917	0.00467476	0.00484691	0.00501535	0.00517984	0.00534018	2.01132e-11
连江县	0.00401866	0.00421124	0.0046335	0.00537283	0.00604776	0.00698947	0.00814503	0.00963961	0.00986398	0.00987125	0.00987686	0.0098812	0.00988455	0.00988714	0.00988915	0.00989069	0.00989189	0.00989281	0.00989352	0.00989407	4.01866e-11
罗源县	0.00174901	0.00181207	0.00186216	0.00205748	0.00181449	0.00205558	0.00238954	0.00274591	0.00277285	0.00289728	0.00302711	0.00316258	0.00330391	0.00345136	0.00360518	0.00376563	0.00393299	0.00410756	0.00428962	0.00447949	1.74901e-11
闽清县	0.00115615	0.00119231	0.00123499	0.00140704	0.00155516	0.00171025	0.00180225	0.00206052	0.00217923	0.00231449	0.00243933	0.00255373	0.00265791	0.00275227	0.00283731	0.00291366	0.00298194	0.00304281	0.00309693	0.00314493	1.15615e-11
永泰县	0.00152494	0.00161356	0.00165828	0.00188321	0.00206836	0.00226689	0.00256011	0.00302368	0.0031758	0.0034135	0.00364278	0.00386243	0.00407157	0.0042696	0.00445619	0.0046312	0.00479471	0.0049469	0.0050881	0.00521872	1.52494e-11
平潭县	0.00176719	0.00181335	0.00197144	0.00234395	0.0026335	0.00292319	0.00339577	0.00395652	0.0040239	0.00395583	0.00391551	0.00389149	0.00387714	0.00386855	0.00386339	0.0038603	0.00385845	0.00385733	0.00385667	0.00385626	1.76719e-11
福清市	0.0050938	0.00515526	0.00539014	0.00609356	0.0066404	0.0070288	0.00796777	0.0091701	0.00913423	0.00858479	0.00838115	0.00830366	0.00827386	0.00826236	0.00825791	0.00825619	0.00825553	0.00825527	0.00825517	0.00825513	5.0938e-11
海沧区	0.00075763	0.00078381	0.00082561	0.00100751	0.00111636	0.00119881	0.00138301	0.00159754	0.0017173	0.00195883	0.00222445	0.00244925	0.00266617	0.00281556	0.00277772	0.00289746	0.0028391	0.00294217	0.00312666	0.00321189	7.5763e-12
仙游县	0.00154895	0.00163047	0.00172033	0.00199661	0.00223584	0.00244387	0.00271416	0.00307392	0.00311356	0.00318526	0.00324478	0.003294	0.00333456	0.00336791	0.00339528	0.00341769	0.00343603	0.00345101	0.00346324	0.00347322	1.54895e-11
三元区	0.00075763	0.00078381	0.00082561	0.00100751	0.00111636	0.00119881	0.00138301	0.00159754	0.0017173	0.00195883	0.00222445	0.00244925	0.00266617	0.00281556	0.00277772	0.00289746	0.0028391	0.00294217	0.00312666	0.00321189	7.5763e-12
明溪县	0.00053398	0.00055755	0.00060633	0.0007005	0.0007745	0.00086596	0.00104068	0.00121039	0.00132482	0.00141042	0.00147753	0.00152942	0.00156911	0.00159924	0.00162199	0.00163908	0.00165189	0.00166146	0.00166861	0.00167393	5.3398e-12
清流县	0.00059248	0.00061789	0.00066762	0.00078972	0.00086927	0.00096455	0.00108998	0.001282	0.00137033	0.00150092	0.00163652	0.00177671	0.00192104	0.00206903	0.00222021	0.00237409	0.00253019	0.00268802	0.0028471	0.00300699	5.9248e-12
宁化县	0.00107121	0.00111363	0.00120156	0.00144538	0.00156851	0.00173283	0.00201337	0.00238467	0.00250005	0.0027331	0.00297465	0.00322395	0.00348018	0.00374251	0.0040101	0.00428209	0.00455762	0.00483585	0.00511598	0.00539719	1.07121e-11
大田县	0.00124389	0.00128271	0.00134118	0.00156018	0.0017186	0.00191531	0.00211343	0.00247683	0.00259625	0.00279112	0.00298331	0.00317181	0.00335575	0.00353439	0.00370715	0.00387355	0.00403324	0.00418598	0.00433162	0.00447009	1.24389e-11
尤溪县	0.00221383	0.00228659	0.00240834	0.00267843	0.00294677	0.0032424	0.00351692	0.00403804	0.00429747	0.00461638	0.00493328	0.00524661	0.00555499	0.00585719	0.00615215	0.00643898	0.00671696	0.0069855	0.00724415	0.0074926	2.21383e-11
沙县	0.00120082	0.00125902	0.0013367	0.00152256	0.0016828	0.00186697	0.0021366	0.00250588	0.00258553	0.0027434	0.00289472	0.00303899	0.00317588	0.0033052	0.0034269	0.003541	0.00364765	0.00374702	0.00383938	0.00392501	1.20082e-11
将乐县	0.00080014	0.00080768	0.00088451	0.00101519	0.00110983	0.0012241	0.00131685	0.00154838	0.00163458	0.00177228	0.00191448	0.00206081	0.00221087	0.00236424	0.00252051	0.00267926	0.00284007	0.00300251	0.00316619	0.00333069	8.0014e-12
泰宁县	0.00071281	0.00069142	0.00066757	0.00077415	0.00085278	0.00093653	0.00109385	0.00129297	0.00135306	0.00140497	0.00144263	0.0014697	0.00148902	0.00150274	0.00151246	0.00151933	0.00152417	0.00152759	0.00152999	0.00153168	7.1281e-12
建宁县	0.00072692	0.00068607	0.00075477	0.00089001	0.00098472	0.00109523	0.00119222	0.00142514	0.00152116	0.00165648	0.00179282	0.00192939	0.00206544	0.00220029	0.00233331	0.00246397	0.00259177	0.00271632	0.00283727	0.00295434	7.2692e-12
永安市	0.00109207	0.00115074	0.00137467	0.00160715	0.0017627	0.00194645	0.00221019	0.00258759	0.00271392	0.00301158	0.00334178	0.00370808	0.00411439	0.00456509	0.00506501	0.0056195	0.0062345	0.0069166	0.00767309	0.00851205	1.09207e-11
惠安县	0.00294894	0.0029817	0.00313065	0.00340195	0.00332269	0.00312802	0.00358248	0.00382572	0.00362629	0.00364092	0.00363483	0.00363736	0.00363631	0.00363675	0.00363656	0.00363664	0.00363661	0.00363662	0.00363662	0.00363662	2.94894e-11
安溪县	0.00168485	0.00182013	0.00189516	0.00223133	0.00233204	0.00241399	0.00284237	0.00326804	0.00330445	0.00354445	0.00380186	0.00407793	0.00437403	0.00469161	0.00503221	0.00539751	0.00578929	0.00620948	0.00666013	0.00714344	1.68485e-11
永春县	0.00141302	0.00146861	0.00146798	0.00170374	0.00181114	0.00185927	0.0020393	0.00223581	0.0021969	0.00229462	0.0023966	0.00250301	0.00261405	0.00272991	0.0028508	0.00297693	0.00310853	0.00324582	0.00338904	0.00353846	1.41302e-11
德化县	0.0008003	0.00082034	0.00083607	0.00101474	0.00111547	0.00114859	0.00122988	0.00138555	0.00131242	0.00137726	0.00144519	0.00151634	0.00159086	0.0016689	0.00175063	0.00183621	0.00192582	0.00201962	0.00211783	0.00222063	8.003e-12
石狮市	0.00105124	0.00105643	0.00126739	0.0015574	0.0018331	0.00207481	0.00227103	0.00259004	0.00251395	0.0024183	0.00235775	0.00231899	0.00229399	0.00227779	0.00226726	0.00226041	0.00225594	0.00225302	0.00225111	0.00224987	1.05124e-11
晋江市	0.00185278	0.00189043	0.00181746	0.00204217	0.00200257	0.00198531	0.00221932	0.00251201	0.00251239	0.00249474	0.00250196	0.002499	0.00250021	0.00249971	0.00249992	0.00249983	0.00249987	0.00249985	0.00249986	0.00249986	1.85278e-11
南安市	0.00225591	0.00219312	0.00206401	0.00230763	0.00230595	0.00233775	0.00250494	0.002859	0.00275015	0.00275039	0.00275039	0.00275039	0.00275039	0.00275039	0.00275039	0.00275039	0.00275039	0.00275039	0.00275039	0.00275039	2.25591e-11
云霄县	0.00162132	0.00156322	0.00168759	0.00196464	0.00216385	0.00238299	0.00262116	0.00304837	0.00317291	0.00340533	0.00363632	0.00386476	0.00408967	0.00431017	0.0045255	0.00473503	0.00493823	0.00513466	0.00532402	0.00550605	1.62132e-11
漳浦县	0.00347129	0.00355129	0.00395798	0.00449825	0.00492708	0.00525294	0.00594804	0.00676147	0.00688851	0.00672845	0.00663744	0.00658528	0.00655525	0.00653792	0.0065279	0.00652211	0.00651875	0.00651681	0.00651568	0.00651503	3.47129e-11
诏安县	0.00257098	0.00251562	0.0025736	0.00277615	0.0030311	0.00328549	0.00365293	0.00416231	0.00430953	0.00415386	0.00406787	0.00401978	0.00399269	0.00397736	0.00396868	0.00396375	0.00396095	0.00395936	0.00395845	0.00395794	2.57098e-11
长泰县	0.00095558	0.00090527	0.00100127	0.0011175	0.00121387	0.00131219	0.00141606	0.00163529	0.00168579	0.00179772	0.00191214	0.0020288	0.00214746	0.00226787	0.00238979	0.00251296	0.00263715	0.00276211	0.00288762	0.00301343	9.5558e-12
东山县	0.00194955	0.00172053	0.00182554	0.00207374	0.00225103	0.00247305	0.00258775	0.00302218	0.00309095	0.00324763	0.00341172	0.00358354	0.00376344	0.00395175	0.00414884	0.0043551	0.0045709	0.00479667	0.00503282	0.0052798	1.94955e-11
南靖县	0.00221694	0.00240744	0.00255404	0.00281515	0.00310806	0.00347212	0.00391986	0.00443241	0.00465259	0.00493635	0.00522037	0.00550375	0.00578566	0.0060653	0.00634195	0.00661495	0.00688371	0.00714771	0.00740646	0.00765957	2.21694e-11
平和县	0.00256412	0.00262065	0.00262406	0.00293014	0.00336281	0.00389699	0.00444594	0.00507662	0.00542676	0.00566795	0.00587014	0.00603834	0.00617742	0.00629185	0.00638562	0.00646221	0.00652462	0.00657536	0.00661654	0.00664993	2.56412e-11
华安县	0.0008863	0.00090919	0.00105349	0.00116507	0.0012745	0.00142202	0.00159235	0.00175714	0.00179692	0.00186342	0.00192361	0.00197786	0.00202658	0.00207018	0.0021091	0.00214375	0.00217452	0.00220181	0.00222596	0.00224731	8.863e-12
龙海市	0.00342727	0.00337077	0.00358949	0.00398714	0.00419776	0.00452509	0.00507441	0.00571052	0.00581214	0.00618252	0.00656543	0.00696064	0.00736789	0.00778689	0.00821731	0.0086588	0.00911101	0.00957354	0.010046	0.0105279	3.42727e-11
建阳区	0.00135775	0.00141243	0.00150013	0.00166388	0.00185944	0.00203515	0.00221832	0.00262452	0.00281169	0.00307008	0.00333678	0.00361082	0.00389119	0.00417691	0.00446694	0.0047603	0.00505602	0.00535313	0.00565072	0.00594794	1.35775e-11
顺昌县	0.00071251	0.00073662	0.00083001	0.00098583	0.00106671	0.00114587	0.00127915	0.00151389	0.00160477	0.00161964	0.0016289	0.00163465	0.00163822	0.00164043	0.00164179	0.00164264	0.00164316	0.00164349	0.00164369	0.00164381	7.1251e-12
浦城县	0.00101094	0.00107697	0.00127252	0.00150106	0.00165258	0.00180971	0.00205375	0.00242908	0.00256398	0.00247061	0.00241585	0.00238336	0.00236394	0.00235228	0.00234527	0.00234104	0.00233849	0.00233695	0.00233602	0.00233546	1.01094e-11
光泽县	0.00052896	0.0005727	0.00070044	0.00087165	0.00101258	0.00112349	0.00117836	0.00166777	0.00182782	0.00209097	0.002392	0.00273634	0.00313024	0.00358082	0.00409624	0.00468582	0.00536022	0.00613166	0.00701409	0.00802346	5.2896e-12
松溪县	0.00056397	0.000592	0.00061495	0.00067365	0.00073259	0.00080961	0.00095147	0.00112343	0.0011945	0.00119123	0.00118893	0.00118731	0.00118618	0.00118538	0.00118482	0.00118442	0.00118414	0.00118395	0.00118381	0.00118371	5.6397e-12
政和县	0.00046464	0.00050305	0.000571	0.0006489	0.0007136	0.00077251	0.00087788	0.00103028	0.00108695	0.00105382	0.00103219	0.00101794	0.0010085	0.00100222	0.00099803	0.00099524	0.00099337	0.00099212	0.00099128	0.00099072	4.6464e-12
邵武市	0.00133061	0.00140013	0.00150695	0.00165498	0.00184289	0.00200471	0.0022117	0.00260996	0.00272865	0.00297958	0.00325304	0.00355101	0.00387562	0.00422921	0.00461428	0.00503358	0.00549007	0.00598698	0.00652778	0.00711625	1.33061e-11
武夷山市	0.00068994	0.00073883	0.00077766	0.0010446	0.00115946	0.00127218	0.00144672	0.00171383	0.00180702	0.00200306	0.00222032	0.00246109	0.00272793	0.00302363	0.00335133	0.00371446	0.00411687	0.00456278	0.00505688	0.00560439	6.8994e-12
建瓯市	0.00164174	0.00189151	0.00194936	0.0023333	0.00260314	0.00287549	0.00322222	0.00380962	0.0040404	0.0044664	0.00493711	0.00545722	0.00603188	0.00666679	0.00736823	0.00814316	0.00899923	0.0099449	0.0109895	0.0121434	1.64174e-11
永定区	0.00132766	0.00138876	0.00152024	0.00186943	0.00200061	0.00215364	0.00233638	0.00276871	0.00269574	0.00290878	0.00313847	0.00338611	0.00365308	0.00394086	0.00425107	0.00458544	0.00494582	0.00533422	0.00575279	0.00620385	1.32766e-11
长汀县	0.00148201	0.00152229	0.00156262	0.00186593	0.00198719	0.0020785	0.00241374	0.00287321	0.00284941	0.00305505	0.00327535	0.00351134	0.00376413	0.0040349	0.00432491	0.00463551	0.00496816	0.00532438	0.00570583	0.00611428	1.48201e-11
上杭县	0.00154998	0.00159702	0.00171821	0.00212005	0.00227385	0.00236756	0.00260192	0.00328711	0.00311327	0.00332945	0.00356035	0.00380694	0.00407027	0.00435146	0.00465168	0.00497221	0.00531438	0.00567963	0.00606948	0.00648556	1.54998e-11
武平县	0.00117987	0.00123584	0.0013672	0.00163348	0.00180059	0.00195264	0.00221879	0.00270804	0.00268685	0.00294271	0.00322262	0.00352882	0.00386373	0.00423002	0.00463059	0.00506861	0.00554752	0.0060711	0.00664345	0.00726907	1.17987e-11
连城县	0.00109985	0.00114639	0.00127515	0.00153184	0.00164222	0.0017644	0.00198188	0.00235525	0.00238952	0.00260151	0.00283227	0.00308347	0.00335691	0.00365456	0.00397855	0.00433122	0.00471509	0.00513292	0.00558772	0.00608275	1.09985e-11
漳平市	0.00094959	0.00098299	0.00111467	0.00128306	0.00143296	0.00156898	0.00174578	0.00199898	0.00204673	0.00192424	0.00185615	0.00181752	0.00179534	0.00178251	0.00177507	0.00177073	0.00176821	0.00176674	0.00176588	0.00176538	9.4959e-12
霞浦县	0.00240101	0.00245934	0.00235765	0.00266393	0.0028671	0.00310886	0.00298997	0.00354336	0.00368965	0.00383056	0.00397605	0.00412624	0.00428126	0.00444122	0.00460625	0.00477648	0.00495204	0.00513306	0.00531968	0.00551202	2.40101e-11
古田县	0.00144673	0.00151794	0.00163269	0.00184732	0.00204428	0.00228993	0.00263125	0.00304455	0.00328128	0.00356072	0.00384724	0.00413979	0.0044373	0.00473872	0.005043	0.00534913	0.00565613	0.00596308	0.00626909	0.00657333	1.44673e-11
屏南县	0.00055623	0.00058155	0.00060875	0.00069037	0.00075427	0.00082194	0.00090709	0.00106061	0.00112002	0.00121535	0.0013141	0.00141605	0.00152094	0.00162852	0.00173851	0.00185065	0.00196466	0.00208027	0.00219719	0.00231515	5.5623e-12
寿宁县	0.00071118	0.00073249	0.00073818	0.00082415	0.00090423	0.00099205	0.00109401	0.00126169	0.00134892	0.00143254	0.0015035	0.00156309	0.00161269	0.00165371	0.00168743	0.00171504	0.00173756	0.00175588	0.00177075	0.00178279	7.1118e-12
周宁县	0.00036961	0.00037927	0.00035147	0.00040188	0.00043699	0.00047501	0.00055298	0.00064495	0.00067727	0.00072476	0.00076882	0.00080938	0.00084645	0.00088012	0.00091054	0.00093789	0.00096238	0.00098423	0.00100367	0.00102091	3.6961e-12
柘荣县	0.00034599	0.00035627	0.00037146	0.00040677	0.00044198	0.00048665	0.00052741	0.00061512	0.00067061	0.00073683	0.00080604	0.00087809	0.00095278	0.00102991	0.00110927	0.00119062	0.00127374	0.0013584	0.00144436	0.00153138	3.4599e-12
福安市	0.00182829	0.00186747	0.00187781	0.00210962	0.00244281	0.00255954	0.00269816	0.00312601	0.00326743	0.00345602	0.00362932	0.00378751	0.00393106	0.00406067	0.00417716	0.00428146	0.00437453	0.00445733	0.00453081	0.00459587	1.82829e-11
福鼎市	0.00173934	0.00181393	0.00195626	0.00223745	0.00231539	0.0021383	0.00214295	0.00251278	0.00265107	0.00255581	0.00255894	0.00255884	0.00255884	0.00255884	0.00255884	0.00255884	0.00255884	0.00255884	0.00255884	0.00255884	1.73934e-11
青山湖区	0.00075763	0.00078381	0.00082561	0.00100751	0.00111636	0.00119881	0.00138301	0.00159754	0.0017173	0.00195883	0.00222445	0.00244925	0.00266617	0.00281556	0.00277772	0.00289746	0.0028391	0.00294217	0.00312666	0.00321189	7.5763e-12
新建区	0.00121218	0.00135171	0.00155844	0.00202349	0.00271022	0.00309285	0.00384641	0.00469299	0.00518281	0.00580505	0.00656719	0.00674554	0.00722682	0.00782884	0.00833027	0.00910228	0.00928698	0.00935608	0.010644	0.0115725	1.21218e-11
南昌县	0.00319612	0.00320676	0.0030879	0.00356748	0.00401128	0.00428225	0.00457536	0.00548473	0.00593699	0.00646472	0.00687724	0.0073789	0.00787394	0.00835585	0.00880402	0.00949635	0.00948899	0.00959073	0.0108096	0.0114782	3.19612e-11
安义县	0.00055081	0.00058116	0.0006048	0.00078597	0.00081021	0.00092368	0.00096487	0.00101282	0.00110867	0.00119592	0.00128999	0.00139139	0.0015007	0.00161853	0.00174553	0.00188242	0.00202995	0.00218896	0.00236032	0.00254499	5.5081e-12
进贤县	0.00166768	0.00176702	0.00186296	0.00234958	0.00269975	0.00287033	0.00345644	0.00440887	0.00484032	0.00531303	0.00644856	0.00711913	0.0076205	0.0081099	0.00835223	0.00922187	0.00932669	0.00930919	0.0104723	0.0110901	1.66768e-11
浮梁县	0.00046304	0.00047153	0.00055866	0.00068632	0.00078572	0.00084111	0.0009487	0.00120517	0.00131914	0.00125293	0.00122641	0.00121556	0.00121108	0.00120922	0.00120845	0.00120813	0.001208	0.00120794	0.00120792	0.00120791	4.6304e-12
乐平市	0.00088955	0.00096248	0.00132694	0.00169424	0.00191402	0.00206598	0.00242657	0.00296429	0.00309892	0.00302294	0.00298681	0.00296946	0.00296109	0.00295705	0.00295509	0.00295414	0.00295368	0.00295346	0.00295335	0.0029533	8.8955e-12
莲花县	0.0004005	0.0004165	0.0004415	0.0005599	0.0007208	0.00071359	0.00074356	0.0007836	0.00082595	0.00085676	0.00086316	0.00086447	0.00086473	0.00086478	0.0008648	0.0008648	0.0008648	0.0008648	0.0008648	0.0008648	4.005e-12
上栗县	0.000739	0.000756	0.000809	0.00092198	0.00105266	0.00107906	0.00120132	0.00139834	0.00153117	0.00168338	0.0018442	0.00201352	0.00219119	0.00237703	0.00257082	0.00277229	0.00298116	0.00319708	0.00341972	0.00364869	7.39e-12
芦溪县	0.00044646	0.0004625	0.0004972	0.00070965	0.00081685	0.00084323	0.00092435	0.00106723	0.00128494	0.00143615	0.00160501	0.00179354	0.00200403	0.002239	0.00250129	0.00279403	0.00312074	0.00348531	0.00389211	0.00434597	4.4646e-12
濂溪区	0.00075763	0.00078381	0.00082561	0.00100751	0.00111636	0.00119881	0.00138301	0.00159754	0.0017173	0.00195883	0.00222445	0.00244925	0.00266617	0.00281556	0.00277772	0.00289746	0.0028391	0.00294217	0.00312666	0.00321189	7.5763e-12
柴桑区	0.00052502	0.00059587	0.00066119	0.00073552	0.00081497	0.00085486	0.00094501	0.00108714	0.00124987	0.0013946	0.00155488	0.00173224	0.00192836	0.00214505	0.00238429	0.00264822	0.00293918	0.0032597	0.00361252	0.00400062	5.2502e-12
武宁县	0.00086337	0.00092317	0.00099569	0.00117601	0.00124759	0.0012846	0.001294	0.00140775	0.00160823	0.00178053	0.00192285	0.00203786	0.0021293	0.00220109	0.00225693	0.00230005	0.00233318	0.00235852	0.00237785	0.00239255	8.6337e-12
修水县	0.00110218	0.00111633	0.00092486	0.00109839	0.00124829	0.00131502	0.00135518	0.00142132	0.00154795	0.00181566	0.00208336	0.00235107	0.00261877	0.00288648	0.00315419	0.00342189	0.0036896	0.0039573	0.00422501	0.00452947	1.10218e-11
永修县	0.00078566	0.00080002	0.00084803	0.00100344	0.00104037	0.0011115	0.00118033	0.00134002	0.00165754	0.00188939	0.0021417	0.00241476	0.00270875	0.00302369	0.00335947	0.00371583	0.00409237	0.00448857	0.00490377	0.00533723	7.8566e-12
德安县	0.00025707	0.00027039	0.00029764	0.00034984	0.00041803	0.00043917	0.00046792	0.00050994	0.00058645	0.00066506	0.00073592	0.00079841	0.00085254	0.00089877	0.00093779	0.00097043	0.00099753	0.00101989	0.00103826	0.00105328	2.5707e-12
都昌县	0.00058908	0.00070025	0.0009209	0.00113681	0.00129512	0.00135468	0.00162992	0.00184601	0.00218151	0.00250467	0.00281134	0.00309639	0.00335681	0.00359129	0.00379988	0.00398356	0.00414394	0.00428299	0.00440283	0.00450561	5.8908e-12
湖口县	0.00057311	0.00059257	0.00061211	0.0007235	0.00078687	0.00083499	0.00086391	0.0008835	0.00102355	0.00109157	0.00116405	0.00124126	0.00132351	0.00141113	0.00150445	0.00160385	0.00170971	0.00182244	0.0019425	0.00207033	5.7311e-12
彭泽县	0.00062425	0.00069869	0.00088539	0.0010091	0.00112977	0.00119862	0.00129644	0.0013771	0.00176687	0.0019818	0.00222281	0.00249306	0.00279609	0.00313587	0.00351684	0.00394399	0.0044229	0.00495982	0.00556177	0.00623662	6.2425e-12
瑞昌市	0.00053251	0.00053632	0.00060857	0.00072435	0.00081499	0.00087265	0.00094995	0.00104532	0.00119271	0.00131541	0.00145052	0.00159926	0.00176299	0.00194319	0.00214149	0.00235967	0.00259969	0.0028637	0.00315405	0.00347332	5.3251e-12
庐山市	0.00029932	0.00032015	0.00033313	0.0004464	0.000522	0.000566	0.00063658	0.00071731	0.00081679	0.00091396	0.00102262	0.00114413	0.00127999	0.0014319	0.00160173	0.00179159	0.00200382	0.00224106	0.00250622	0.00280258	2.9932e-12
分宜县	0.00073042	0.00071005	0.00074658	0.00090716	0.0010617	0.0011417	0.00131024	0.00167442	0.0018044	0.00168785	0.00165249	0.00164143	0.00163794	0.00163683	0.00163648	0.00163637	0.00163634	0.00163633	0.00163632	0.00163632	7.3042e-12
余江区	0.00073683	0.000745	0.0008045	0.00110558	0.00120416	0.00126229	0.00155347	0.00204217	0.00212098	0.00243203	0.00311685	0.0035081	0.0039021	0.00426232	0.00465225	0.00488937	0.00459334	0.00293825	0.00341519	0.00334969	7.3683e-12
贵溪市	0.00098773	0.00101765	0.00118588	0.00138572	0.00149498	0.00158907	0.00167973	0.00201237	0.00234038	0.00264096	0.00290893	0.00314269	0.00334311	0.00351256	0.00365426	0.00377169	0.00386832	0.00394739	0.00401179	0.00406406	9.8773e-12
南康区	0.00119437	0.00121167	0.00123056	0.00139973	0.00158216	0.00166757	0.00193164	0.00228074	0.00241817	0.00263553	0.00285289	0.00307025	0.0032876	0.00350496	0.00372232	0.00403975	0.00390186	0.00407942	0.00380973	0.00375122	1.19437e-11
赣县区	0.00098575	0.0010045	0.0010355	0.00118495	0.00134765	0.00139819	0.00159919	0.00183906	0.00196098	0.00212142	0.0022813	0.00243971	0.00259583	0.00274895	0.00289842	0.00304375	0.00318448	0.00332029	0.00345091	0.00357616	9.8575e-12
信丰县	0.00112668	0.0011974	0.00125806	0.0014203	0.0016175	0.00172098	0.00204368	0.00248676	0.00270775	0.00299736	0.00328697	0.00357658	0.00384698	0.00408665	0.0042681	0.00463849	0.00488396	0.00499826	0.00611077	0.00674037	1.12668e-11
大余县	0.00063172	0.00064693	0.0006798	0.00076131	0.00085533	0.00089008	0.00101553	0.00115922	0.0012064	0.00129156	0.00137665	0.00146131	0.00154522	0.00162805	0.00170955	0.00178948	0.00186762	0.0019438	0.00201787	0.00208971	6.3172e-12
上犹县	0.0005416	0.00054755	0.00056975	0.00065474	0.00074336	0.0007756	0.00085042	0.00093299	0.0009843	0.00102819	0.00104941	0.0010595	0.00106425	0.00106648	0.00106753	0.00106802	0.00106825	0.00106836	0.00106841	0.00106843	5.416e-12
崇义县	0.00038034	0.0003948	0.00041522	0.00047689	0.00057062	0.00059381	0.00067891	0.00078384	0.00090307	0.0010205	0.00114524	0.00127687	0.00141489	0.00155873	0.00170782	0.00186151	0.00201916	0.0021801	0.00234367	0.00250921	3.8034e-12
安远县	0.00066769	0.00068707	0.00074625	0.00084882	0.00098235	0.00103662	0.00121743	0.00139514	0.00151399	0.00165358	0.0017933	0.00193219	0.0020694	0.00220418	0.00233587	0.00246391	0.00258786	0.00270735	0.00282211	0.00293193	6.6769e-12
龙南县	0.00065189	0.00068175	0.00072036	0.00077234	0.00087252	0.00095229	0.00108837	0.0011537	0.00124396	0.00134376	0.00144914	0.00156024	0.00167717	0.00180005	0.00192898	0.00206406	0.00220536	0.00235296	0.00250692	0.0026673	6.5189e-12
定南县	0.00037074	0.00037603	0.00042367	0.00051371	0.00059118	0.00061267	0.00075477	0.0009607	0.00109958	0.00119347	0.00128735	0.00138124	0.00149147	0.00153793	0.0016036	0.00174319	0.00180708	0.0017421	0.00186241	0.00205663	3.7074e-12
全南县	0.00046627	0.000472	0.0004847	0.00057153	0.00064973	0.00067568	0.00074408	0.00080012	0.00085679	0.00091871	0.00098456	0.00105453	0.00112885	0.00120774	0.00129144	0.00138019	0.00147425	0.00157388	0.00167935	0.00179095	4.6627e-12
宁都县	0.00139864	0.00145371	0.00144481	0.00159063	0.00178558	0.00199039	0.0023494	0.00275426	0.00302223	0.00329712	0.00356131	0.00381283	0.00405031	0.00427289	0.00448014	0.00467202	0.00484875	0.0050108	0.00515879	0.00529346	1.39864e-11
于都县	0.00109502	0.00110921	0.00116919	0.00136093	0.001526	0.00160183	0.00181831	0.00211046	0.00229518	0.00240016	0.00246203	0.00249794	0.00251861	0.00253044	0.0025372	0.00254106	0.00254325	0.0025445	0.00254521	0.00254562	1.09502e-11
兴国县	0.00139333	0.00141321	0.00152027	0.00176149	0.00200677	0.00214469	0.00228535	0.00256462	0.00277035	0.00300377	0.00323719	0.00347061	0.00370403	0.00393746	0.00417088	0.0044043	0.00463772	0.00487114	0.00510456	0.00531461	1.39333e-11
会昌县	0.00079466	0.00082453	0.00089824	0.00098808	0.00111986	0.00121457	0.00134027	0.0015279	0.0016486	0.00178725	0.00192882	0.00207274	0.00221845	0.00236539	0.00251303	0.00266085	0.00280837	0.00295512	0.0031007	0.0032447	7.9466e-12
寻乌县	0.0005501	0.00060248	0.00067266	0.00089012	0.00105735	0.0012025	0.0016469	0.00171867	0.00197331	0.00226627	0.0026018	0.00298597	0.00342567	0.00392875	0.00450414	0.00516202	0.00591394	0.00677306	0.00775431	0.00887469	5.501e-12
石城县	0.00054932	0.00056658	0.00060735	0.00069083	0.0007806	0.00082119	0.00090527	0.00106112	0.00121797	0.0013458	0.00144524	0.00152072	0.00157704	0.00161853	0.00164883	0.00167082	0.0016867	0.00169814	0.00170635	0.00171224	5.4932e-12
瑞金市	0.00101564	0.00105697	0.00109397	0.00117155	0.0013204	0.00136961	0.00151488	0.00173454	0.00185636	0.00201409	0.00218245	0.00236191	0.00255297	0.00275614	0.00297192	0.00320081	0.00344335	0.00370004	0.00397139	0.00425794	1.01564e-11
吉安县	0.00096259	0.00098919	0.00101545	0.00120587	0.00136386	0.00140235	0.00161697	0.0020683	0.0022473	0.00254561	0.00284393	0.00314224	0.00344056	0.00373887	0.00403718	0.0043355	0.00463381	0.00493213	0.00523044	0.00547977	9.6259e-12
吉水县	0.00093544	0.00095615	0.00097511	0.00122341	0.00143137	0.00148443	0.00164221	0.00225542	0.00260953	0.00299059	0.00337314	0.00375147	0.00412073	0.00447695	0.00481706	0.00513884	0.00544085	0.00572229	0.00598292	0.00622294	9.3544e-12
峡江县	0.00045989	0.00047191	0.00047702	0.00059971	0.0006553	0.0007014	0.00080555	0.00094812	0.0009907	0.00107195	0.0011542	0.00123707	0.00132018	0.0014032	0.0014858	0.00156768	0.00164857	0.00172822	0.00180642	0.00188297	4.5989e-12
新干县	0.0007614	0.00077636	0.0008465	0.00110061	0.00117956	0.00122323	0.00138811	0.00162183	0.00174349	0.00202816	0.00229528	0.00246178	0.00267477	0.00281277	0.00290448	0.00314134	0.0035546	0.00336698	0.00369962	0.00399822	7.614e-12
永丰县	0.00089837	0.00090644	0.00094642	0.00116385	0.00128511	0.00135167	0.00153204	0.00172718	0.0020693	0.00235271	0.00265358	0.00297053	0.003302	0.00364629	0.00400163	0.00436618	0.00473808	0.00511549	0.0054966	0.00587967	8.9837e-12
泰和县	0.00153602	0.00156674	0.00163903	0.00200514	0.00211098	0.00219871	0.00245549	0.00325096	0.00335851	0.00353053	0.00370254	0.00387456	0.00404658	0.0042186	0.00439061	0.00456263	0.00473465	0.00490666	0.00507868	0.0052975	1.53602e-11
遂川县	0.00069872	0.00070297	0.00075242	0.00096083	0.00102821	0.00106011	0.0012013	0.00141163	0.00158399	0.00168125	0.00172958	0.00175304	0.00176431	0.00176969	0.00177226	0.00177348	0.00177406	0.00177434	0.00177447	0.00177453	6.9872e-12
万安县	0.00059852	0.00059443	0.00061213	0.00076588	0.00080866	0.00085568	0.00091256	0.00106829	0.0011681	0.0012599	0.00135615	0.00145687	0.00156206	0.00167172	0.00178582	0.00190432	0.00202718	0.00215435	0.00228576	0.00242134	5.9852e-12
安福县	0.00087854	0.00090043	0.00094546	0.00112811	0.00122698	0.00127639	0.00153817	0.00186603	0.00195328	0.00213545	0.00231761	0.00249978	0.00268194	0.00286411	0.00304628	0.00322844	0.00341061	0.00359277	0.00377494	0.00396807	8.7854e-12
永新县	0.00088476	0.00089915	0.00093455	0.00114369	0.00122368	0.00126653	0.0014375	0.00170022	0.00181923	0.00197883	0.00214944	0.00233156	0.0025257	0.00273239	0.00295214	0.00318548	0.00343294	0.00369504	0.0039723	0.00426526	8.8476e-12
井冈山市	0.00032639	0.0003284	0.00033792	0.000381	0.00041353	0.00043608	0.00049495	0.00056328	0.00059628	0.00060405	0.00060776	0.00060953	0.00061037	0.00061076	0.00061095	0.00061104	0.00061108	0.0006111	0.00061111	0.00061112	3.2639e-12
奉新县	0.00094884	0.00097302	0.00081631	0.00094539	0.00116258	0.00120614	0.00130996	0.00140311	0.00148338	0.00148777	0.00148538	0.00148668	0.00148597	0.00148636	0.00148615	0.00148626	0.0014862	0.00148623	0.00148621	0.00148622	9.4884e-12
万载县	0.00092333	0.00092687	0.00083975	0.00101726	0.0011804	0.00123244	0.00142509	0.0018526	0.00194537	0.00209724	0.00224911	0.00240099	0.00255286	0.00270473	0.0028566	0.00300847	0.00316035	0.00331222	0.00346409	0.00359459	9.2333e-12
上高县	0.00124908	0.00123812	0.00127038	0.00159325	0.00179043	0.00195628	0.00215986	0.0026696	0.00274225	0.00308486	0.00373007	0.00396499	0.00416636	0.00443333	0.00466086	0.00491663	0.00489845	0.00455358	0.00507853	0.00523517	1.24908e-11
宜丰县	0.00086761	0.00087012	0.00080749	0.00101932	0.0012312	0.00128	0.00146	0.00175294	0.00184	0.00197089	0.00209251	0.00220457	0.0023071	0.0024003	0.00248458	0.00256042	0.00262838	0.00268906	0.00274307	0.00279102	8.6761e-12
靖安县	0.00038746	0.00039482	0.00037337	0.00043365	0.00044781	0.00052852	0.00061238	0.00070311	0.00072842	0.00076832	0.00080247	0.00083144	0.00085583	0.00087626	0.00089328	0.0009074	0.00091908	0.00092872	0.00093665	0.00094318	3.8746e-12
铜鼓县	0.00039528	0.00040516	0.00038531	0.00040491	0.0004699	0.00014355	0.00054294	0.00060842	0.00065833	0.0004186	0.00041548	0.00041543	0.00041542	0.00041542	0.00041542	0.00041542	0.00041542	0.00041542	0.00041542	0.00041542	3.9528e-12
丰城市	0.00258282	0.00263348	0.00247352	0.00304162	0.00352035	0.00369788	0.00440434	0.00510254	0.00569817	0.00661228	0.00728636	0.00765018	0.00803683	0.00839228	0.00882798	0.00927154	0.0103234	0.0102031	0.0112965	0.0119337	2.58282e-11
樟树市	0.00139314	0.00142308	0.00147324	0.00211325	0.00243018	0.0025712	0.00293806	0.00338536	0.00356662	0.00395841	0.00435409	0.0045596	0.00479287	0.00507804	0.00534356	0.00563273	0.00616456	0.00595173	0.00665107	0.00710457	1.39314e-11
高安市	0.00159033	0.00162285	0.00164927	0.00192012	0.00225975	0.00244364	0.0030691	0.0040857	0.00423514	0.00486182	0.00534333	0.00572058	0.00601078	0.00637103	0.00670265	0.00704997	0.00731869	0.00673733	0.00753608	0.00780497	1.59033e-11
东乡区	0.00104855	0.00106839	0.00109405	0.00120656	0.00133851	0.00134548	0.00152696	0.002019	0.0021762	0.00233347	0.00287885	0.00314576	0.00334508	0.00355604	0.00373547	0.00402088	0.00385757	0.00346058	0.0040054	0.0041279	1.04855e-11
南城县	0.00078441	0.00077612	0.00081808	0.00103557	0.00107261	0.00115814	0.00133324	0.00145475	0.0017042	0.00187895	0.00205787	0.00223988	0.00242394	0.00260903	0.00279419	0.00297853	0.00316122	0.00334152	0.00351876	0.00369236	7.8441e-12
黎川县	0.0005806	0.00059732	0.00059901	0.00069241	0.000826	0.0009	0.00098016	0.00117923	0.00120186	0.00128809	0.00137296	0.00145608	0.00153708	0.00161567	0.0016916	0.00176468	0.00183479	0.00190182	0.00196573	0.00202649	5.806e-12
南丰县	0.00073605	0.00076591	0.00079677	0.00098257	0.0011522	0.00130517	0.00170956	0.00220105	0.00265054	0.0031921	0.00380028	0.0044757	0.005218	0.00602582	0.00689691	0.00782815	0.00881566	0.00985493	0.0109409	0.0120681	7.3605e-12
崇仁县	0.00084039	0.00085723	0.00091654	0.00116209	0.00122086	0.0013368	0.00150333	0.0016813	0.00210844	0.00239542	0.00271323	0.00306411	0.00345038	0.00387439	0.00433855	0.00484526	0.00539697	0.00599612	0.00664512	0.00734642	8.4039e-12
乐安县	0.00073809	0.00069964	0.000707	0.00089923	0.00084513	0.00090231	0.00105458	0.00113212	0.00117767	0.00122025	0.00126429	0.00130983	0.00135692	0.00140562	0.00145598	0.00150803	0.00156186	0.00161749	0.00167501	0.00173445	7.3809e-12
宜黄县	0.00047992	0.00049638	0.00048745	0.00057762	0.00058791	0.000618	0.00070988	0.00085588	0.00094003	0.00103101	0.00112686	0.00122748	0.00133277	0.0014426	0.00155682	0.00167525	0.00179769	0.00192395	0.0020538	0.00218701	4.7992e-12
金溪县	0.00060983	0.00062199	0.00065946	0.00083175	0.00083819	0.00088324	0.00099185	0.00118023	0.00141191	0.00156991	0.00174375	0.00193482	0.00214462	0.00237475	0.00262691	0.00290294	0.00320481	0.00353459	0.00389453	0.00428699	6.0983e-12
资溪县	0.00021901	0.000211	0.000218	0.00024658	0.00031555	0.0003275	0.00036352	0.00040723	0.000439	0.00046633	0.00048963	0.00050929	0.00052574	0.0005394	0.00055069	0.00055998	0.00056759	0.00057381	0.00057889	0.00058301	2.1901e-12
广昌县	0.00031851	0.00031069	0.00032374	0.00042483	0.00044425	0.00050058	0.00056306	0.00047267	0.00069782	0.00073884	0.00078225	0.00082818	0.00087678	0.00092821	0.00098262	0.00104018	0.00110109	0.00116552	0.00123369	0.0013058	3.1851e-12
广丰区	0.00107296	0.001135	0.00123158	0.0013402	0.00153126	0.00158115	0.00186927	0.0019946	0.0021564	0.00233907	0.00253712	0.00275186	0.00298467	0.00323706	0.00351069	0.00380731	0.00412887	0.00447742	0.00485525	0.00526478	1.07296e-11
广信区	0.00075903	0.00077476	0.00064742	0.00076364	0.0008526	0.00092169	0.00107739	0.00125879	0.00141281	0.00152804	0.00163233	0.00172565	0.00180835	0.00188105	0.00194453	0.00199963	0.00204725	0.00208822	0.00212335	0.00215339	7.5903e-12
玉山县	0.00068519	0.00071939	0.0006216	0.00073385	0.00078917	0.00083648	0.00099027	0.00121987	0.00141852	0.00158602	0.00174958	0.00190729	0.00205768	0.00219968	0.00233263	0.00245616	0.00257019	0.00267482	0.00277034	0.00285715	6.8519e-12
铅山县	0.00075796	0.00074539	0.00071468	0.00086176	0.00098748	0.00109132	0.00118585	0.00142344	0.00156897	0.00171408	0.0018487	0.00197212	0.00208412	0.00218488	0.00227486	0.00235469	0.00242515	0.00248705	0.0025412	0.00258842	7.5796e-12
横峰县	0.00036614	0.0003961	0.0003329	0.00041613	0.00045032	0.0005159	0.00058297	0.000738	0.00080103	0.00087175	0.00094353	0.00101601	0.00108882	0.00116164	0.00123414	0.00130605	0.00137708	0.00144701	0.00151563	0.00158274	3.6614e-12
弋阳县	0.00048724	0.00060484	0.00058914	0.0007212	0.00086584	0.00093004	0.00106534	0.00125854	0.00142138	0.00156082	0.00170576	0.00185572	0.0020102	0.00216866	0.00233055	0.00249534	0.00266247	0.00283141	0.00300161	0.00317257	4.8724e-12
余干县	0.00098291	0.00102246	0.00108194	0.00173408	0.001957	0.00207	0.00232549	0.0028547	0.003327	0.00377936	0.00429304	0.00487634	0.00553865	0.00629066	0.00714447	0.00811382	0.0092143	0.0104636	0.0118818	0.0134916	9.8291e-12
鄱阳县	0.00203866	0.00245217	0.00231019	0.00274911	0.00298811	0.00313145	0.00382377	0.00469123	0.00541045	0.006058	0.00675956	0.00751704	0.00833218	0.00920658	0.0101416	0.0111385	0.0121982	0.0133215	0.014509	0.015761	2.03866e-11
万年县	0.00079051	0.00083006	0.00079662	0.00105342	0.00112262	0.00118862	0.00128258	0.00161535	0.00182999	0.00206011	0.00229023	0.00252035	0.00271734	0.00293868	0.00306647	0.00321249	0.00234306	0.00248882	0.00028116	0.00052336	7.9051e-12
婺源县	0.00060181	0.00058371	0.00051933	0.0005659	0.00064886	0.0006891	0.00079473	0.00091809	0.00099288	0.00103176	0.00103746	0.00103828	0.0010384	0.00103842	0.00103842	0.00103842	0.00103842	0.00103842	0.00103842	0.00103842	6.0181e-12
德兴市	0.00064958	0.00069509	0.00053311	0.00079836	0.00084672	0.00089768	0.00100205	0.0011731	0.00126178	0.00125249	0.00125664	0.00125478	0.00125561	0.00125524	0.00125541	0.00125533	0.00125537	0.00125535	0.00125536	0.00125535	6.4958e-12
历下区	0.00075763	0.00078381	0.00082561	0.00100751	0.00111636	0.00119881	0.00138301	0.00159754	0.0017173	0.00195883	0.00222445	0.00244925	0.00266617	0.00281556	0.00277772	0.00289746	0.0028391	0.00294217	0.00312666	0.00321189	7.5763e-12
市中区	0.00075763	0.00078381	0.00082561	0.00100751	0.00111636	0.00119881	0.00138301	0.00159754	0.0017173	0.00195883	0.00222445	0.00244925	0.00266617	0.00281556	0.00277772	0.00289746	0.0028391	0.00294217	0.00312666	0.00321189	7.5763e-12
槐荫区	0.00075763	0.00078381	0.00082561	0.00100751	0.00111636	0.00119881	0.00138301	0.00159754	0.0017173	0.00195883	0.00222445	0.00244925	0.00266617	0.00281556	0.00277772	0.00289746	0.0028391	0.00294217	0.00312666	0.00321189	7.5763e-12
天桥区	0.00075763	0.00078381	0.00082561	0.00100751	0.00111636	0.00119881	0.00138301	0.00159754	0.0017173	0.00195883	0.00222445	0.00244925	0.00266617	0.00281556	0.00277772	0.00289746	0.0028391	0.00294217	0.00312666	0.00321189	7.5763e-12
历城区	0.00075763	0.00078381	0.00082561	0.00100751	0.00111636	0.00119881	0.00138301	0.00159754	0.0017173	0.00195883	0.00222445	0.00244925	0.00266617	0.00281556	0.00277772	0.00289746	0.0028391	0.00294217	0.00312666	0.00321189	7.5763e-12
长清区	0.00075763	0.00078381	0.00082561	0.00100751	0.00111636	0.00119881	0.00138301	0.00159754	0.0017173	0.00195883	0.00222445	0.00244925	0.00266617	0.00281556	0.00277772	0.00289746	0.0028391	0.00294217	0.00312666	0.00321189	7.5763e-12
章丘区	0.00508095	0.00514862	0.00523849	0.00535843	0.00551949	0.00592986	0.00672727	0.00754192	0.00812243	0.00857765	0.00894107	0.0092279	0.00945231	0.00962673	0.00976161	0.00986552	0.00994532	0.0100065	0.0100533	0.010089	5.08095e-11
济阳区	0.00268287	0.00293801	0.00321864	0.00352741	0.00386728	0.00420573	0.00433672	0.00521947	0.00585318	0.0064334	0.00706715	0.00775899	0.00851382	0.00933692	0.010234	0.0112111	0.0122748	0.0134322	0.0146908	0.0160588	2.68287e-11
莱芜区	0.00075763	0.00078381	0.00082561	0.00100751	0.00111636	0.00119881	0.00138301	0.00159754	0.0017173	0.00195883	0.00222445	0.00244925	0.00266617	0.00281556	0.00277772	0.00289746	0.0028391	0.00294217	0.00312666	0.00321189	7.5763e-12
钢城区	0.00075763	0.00078381	0.00082561	0.00100751	0.00111636	0.00119881	0.00138301	0.00159754	0.0017173	0.00195883	0.00222445	0.00244925	0.00266617	0.00281556	0.00277772	0.00289746	0.0028391	0.00294217	0.00312666	0.00321189	7.5763e-12
平阴县	0.0014834	0.0016413	0.00181612	0.0020097	0.00222406	0.00241399	0.00270199	0.00325172	0.00343933	0.00380513	0.00420885	0.00465433	0.00514576	0.00568776	0.00628539	0.00694422	0.00767034	0.00847045	0.00935187	0.0103226	1.4834e-11
商河县	0.00437367	0.00447883	0.00437256	0.00447999	0.00437142	0.00462989	0.00447752	0.00540937	0.00560211	0.00573975	0.00560426	0.00573759	0.00560634	0.00573549	0.00560836	0.00573346	0.00561031	0.00573149	0.00561221	0.00572959	4.37367e-11
市南区	0.00075763	0.00078381	0.00082561	0.00100751	0.00111636	0.00119881	0.00138301	0.00159754	0.0017173	0.00195883	0.00222445	0.00244925	0.00266617	0.00281556	0.00277772	0.00289746	0.0028391	0.00294217	0.00312666	0.00321189	7.5763e-12
市北区	0.00075763	0.00078381	0.00082561	0.00100751	0.00111636	0.00119881	0.00138301	0.00159754	0.0017173	0.00195883	0.00222445	0.00244925	0.00266617	0.00281556	0.00277772	0.00289746	0.0028391	0.00294217	0.00312666	0.00321189	7.5763e-12
黄岛区	0.00075763	0.00078381	0.00082561	0.00100751	0.00111636	0.00119881	0.00138301	0.00159754	0.0017173	0.00195883	0.00222445	0.00244925	0.00266617	0.00281556	0.00277772	0.00289746	0.0028391	0.00294217	0.00312666	0.00321189	7.5763e-12
崂山区	0.00075763	0.00078381	0.00082561	0.00100751	0.00111636	0.00119881	0.00138301	0.00159754	0.0017173	0.00195883	0.00222445	0.00244925	0.00266617	0.00281556	0.00277772	0.00289746	0.0028391	0.00294217	0.00312666	0.00321189	7.5763e-12
李沧区	0.00075763	0.00078381	0.00082561	0.00100751	0.00111636	0.00119881	0.00138301	0.00159754	0.0017173	0.00195883	0.00222445	0.00244925	0.00266617	0.00281556	0.00277772	0.00289746	0.0028391	0.00294217	0.00312666	0.00321189	7.5763e-12
城阳区	0.00075763	0.00078381	0.00082561	0.00100751	0.00111636	0.00119881	0.00138301	0.00159754	0.0017173	0.00195883	0.00222445	0.00244925	0.00266617	0.00281556	0.00277772	0.00289746	0.0028391	0.00294217	0.00312666	0.00321189	7.5763e-12
即墨区	0.00488739	0.00502297	0.00516533	0.00531491	0.00547216	0.00553539	0.00651389	0.00661666	0.00679664	0.00698965	0.00718305	0.00737672	0.00757052	0.00776432	0.007958	0.00815144	0.00834452	0.00853711	0.00872912	0.00892044	4.88739e-11
胶州市	0.00464417	0.00464184	0.00463469	0.0046128	0.00454618	0.00470716	0.00524548	0.00565348	0.00576514	0.00581739	0.00583473	0.00584046	0.00584235	0.00584297	0.00584318	0.00584325	0.00584327	0.00584328	0.00584328	0.00584328	4.64417e-11
平度市	0.00639765	0.0068739	0.00738637	0.00793785	0.00853138	0.00921122	0.00993358	0.0115321	0.0117861	0.0126606	0.0135975	0.0146011	0.0156759	0.0168268	0.0180589	0.0193777	0.0207891	0.0222993	0.023915	0.0256431	6.39765e-11
胶南市	0.00469754	0.00482862	0.00496485	0.00510648	0.00525378	0.00537675	0.00547654	0.0063026	0.00638261	0.00656736	0.00675411	0.00694281	0.00713336	0.00732571	0.00751978	0.0077155	0.00791278	0.00811156	0.00831175	0.00851329	4.69754e-11
莱西市	0.00443351	0.00445218	0.00449139	0.00457435	0.00475246	0.00511317	0.00586169	0.0066911	0.00681819	0.00657818	0.00646557	0.006412	0.00638635	0.00637402	0.00636809	0.00636524	0.00636386	0.0063632	0.00636288	0.00636272	4.43351e-11
淄川区	0.00075763	0.00078381	0.00082561	0.00100751	0.00111636	0.00119881	0.00138301	0.00159754	0.0017173	0.00195883	0.00222445	0.00244925	0.00266617	0.00281556	0.00277772	0.00289746	0.0028391	0.00294217	0.00312666	0.00321189	7.5763e-12
张店区	0.00075763	0.00078381	0.00082561	0.00100751	0.00111636	0.00119881	0.00138301	0.00159754	0.0017173	0.00195883	0.00222445	0.00244925	0.00266617	0.00281556	0.00277772	0.00289746	0.0028391	0.00294217	0.00312666	0.00321189	7.5763e-12
博山区	0.00075763	0.00078381	0.00082561	0.00100751	0.00111636	0.00119881	0.00138301	0.00159754	0.0017173	0.00195883	0.00222445	0.00244925	0.00266617	0.00281556	0.00277772	0.00289746	0.0028391	0.00294217	0.00312666	0.00321189	7.5763e-12
临淄区	0.00075763	0.00078381	0.00082561	0.00100751	0.00111636	0.00119881	0.00138301	0.00159754	0.0017173	0.00195883	0.00222445	0.00244925	0.00266617	0.00281556	0.00277772	0.00289746	0.0028391	0.00294217	0.00312666	0.00321189	7.5763e-12
周村区	0.00075763	0.00078381	0.00082561	0.00100751	0.00111636	0.00119881	0.00138301	0.00159754	0.0017173	0.00195883	0.00222445	0.00244925	0.00266617	0.00281556	0.00277772	0.00289746	0.0028391	0.00294217	0.00312666	0.00321189	7.5763e-12
桓台县	0.0017253	0.00173084	0.00174168	0.00176299	0.00180523	0.00191296	0.00221138	0.00218945	0.00221138	0.00222163	0.00222689	0.00222959	0.00223097	0.00223168	0.00223204	0.00223223	0.00223233	0.00223237	0.0022324	0.00223241	1.7253e-11
高青县	0.00171165	0.0017127	0.00171679	0.00173281	0.00179661	0.00199279	0.00240311	0.00265899	0.00240311	0.00214405	0.00207968	0.00206281	0.00205833	0.00205713	0.00205681	0.00205673	0.0020567	0.0020567	0.0020567	0.0020567	1.71165e-11
沂源县	0.00178959	0.00178818	0.0017929	0.00177722	0.00183	0.00200376	0.00247064	0.00304594	0.00247064	0.00223581	0.00230399	0.00228327	0.00228948	0.00228761	0.00228817	0.002288	0.00228805	0.00228804	0.00228804	0.00228804	1.78959e-11
薛城区	0.00075763	0.00078381	0.00082561	0.00100751	0.00111636	0.00119881	0.00138301	0.00159754	0.0017173	0.00195883	0.00222445	0.00244925	0.00266617	0.00281556	0.00277772	0.00289746	0.0028391	0.00294217	0.00312666	0.00321189	7.5763e-12
峄城区	0.00075763	0.00078381	0.00082561	0.00100751	0.00111636	0.00119881	0.00138301	0.00159754	0.0017173	0.00195883	0.00222445	0.00244925	0.00266617	0.00281556	0.00277772	0.00289746	0.0028391	0.00294217	0.00312666	0.00321189	7.5763e-12
台儿庄区	0.00075763	0.00078381	0.00082561	0.00100751	0.00111636	0.00119881	0.00138301	0.00159754	0.0017173	0.00195883	0.00222445	0.00244925	0.00266617	0.00281556	0.00277772	0.00289746	0.0028391	0.00294217	0.00312666	0.00321189	7.5763e-12
山亭区	0.00075763	0.00078381	0.00082561	0.00100751	0.00111636	0.00119881	0.00138301	0.00159754	0.0017173	0.00195883	0.00222445	0.00244925	0.00266617	0.00281556	0.00277772	0.00289746	0.0028391	0.00294217	0.00312666	0.00321189	7.5763e-12
滕州市	0.00472023	0.00479685	0.00492029	0.00512155	0.00545596	0.0060185	0.0071025	0.00847181	0.00908032	0.00907022	0.00906384	0.0090598	0.00905725	0.00905564	0.00905462	0.00905397	0.00905356	0.0090533	0.00905314	0.00905304	4.72023e-11
东营区	0.00075763	0.00078381	0.00082561	0.00100751	0.00111636	0.00119881	0.00138301	0.00159754	0.0017173	0.00195883	0.00222445	0.00244925	0.00266617	0.00281556	0.00277772	0.00289746	0.0028391	0.00294217	0.00312666	0.00321189	7.5763e-12
河口区	0.00075763	0.00078381	0.00082561	0.00100751	0.00111636	0.00119881	0.00138301	0.00159754	0.0017173	0.00195883	0.00222445	0.00244925	0.00266617	0.00281556	0.00277772	0.00289746	0.0028391	0.00294217	0.00312666	0.00321189	7.5763e-12
垦利区	0.00072224	0.00083202	0.0009673	0.00113559	0.00134706	0.00165496	0.00187262	0.00217282	0.00231638	0.00250359	0.00269318	0.00288432	0.0030762	0.00326803	0.00345909	0.00364871	0.00383627	0.00402122	0.00420305	0.00438132	7.2224e-12
利津县	0.00141284	0.00158229	0.00177231	0.00198542	0.00222448	0.00248323	0.00279832	0.00328761	0.00354506	0.0039698	0.004445	0.00497658	0.0055712	0.00623625	0.00698	0.0078117	0.00874164	0.00978132	0.0109436	0.0122428	1.41284e-11
广饶县	0.00255576	0.00265239	0.00278844	0.00298291	0.00326663	0.00364384	0.0041945	0.00486768	0.00520231	0.00525939	0.00530213	0.00533405	0.00535785	0.00537557	0.00538874	0.00539854	0.00540581	0.00541121	0.00541522	0.0054182	2.55576e-11
芝罘区	0.00075763	0.00078381	0.00082561	0.00100751	0.00111636	0.00119881	0.00138301	0.00159754	0.0017173	0.00195883	0.00222445	0.00244925	0.00266617	0.00281556	0.00277772	0.00289746	0.0028391	0.00294217	0.00312666	0.00321189	7.5763e-12
福山区	0.00075763	0.00078381	0.00082561	0.00100751	0.00111636	0.00119881	0.00138301	0.00159754	0.0017173	0.00195883	0.00222445	0.00244925	0.00266617	0.00281556	0.00277772	0.00289746	0.0028391	0.00294217	0.00312666	0.00321189	7.5763e-12
牟平区	0.00075763	0.00078381	0.00082561	0.00100751	0.00111636	0.00119881	0.00138301	0.00159754	0.0017173	0.00195883	0.00222445	0.00244925	0.00266617	0.00281556	0.00277772	0.00289746	0.0028391	0.00294217	0.00312666	0.00321189	7.5763e-12
莱山区	0.00075763	0.00078381	0.00082561	0.00100751	0.00111636	0.00119881	0.00138301	0.00159754	0.0017173	0.00195883	0.00222445	0.00244925	0.00266617	0.00281556	0.00277772	0.00289746	0.0028391	0.00294217	0.00312666	0.00321189	7.5763e-12
长岛县	0.00122809	0.00138149	0.00156177	0.00177473	0.00202761	0.00230999	0.00266057	0.00344226	0.00420423	0.00511069	0.00616392	0.00737828	0.00876814	0.0103476	0.0121304	0.0141295	0.0163573	0.018825	0.0215426	0.024519	1.22809e-11
龙口市	0.00378137	0.00377588	0.0037641	0.00373886	0.00368506	0.00380392	0.00427413	0.00475788	0.00496066	0.0050284	0.00506002	0.0050747	0.0050815	0.00508464	0.0050861	0.00508677	0.00508708	0.00508722	0.00508729	0.00508732	3.78137e-11
莱阳市	0.00309582	0.00318012	0.0032954	0.00345466	0.00367768	0.00444952	0.00468494	0.00539202	0.00509818	0.00517284	0.00522988	0.00527332	0.00530632	0.00533136	0.00535032	0.00536467	0.00537552	0.00538372	0.00538991	0.00539459	3.09582e-11
莱州市	0.00532264	0.00534535	0.00538913	0.00547404	0.00564051	0.00597212	0.00647826	0.00731586	0.00729493	0.00727685	0.00726751	0.00726267	0.00726017	0.00725887	0.0072582	0.00725785	0.00725767	0.00725757	0.00725753	0.0072575	5.32264e-11
蓬莱市	0.00181822	0.00202119	0.00224695	0.0024981	0.00277748	0.00317483	0.00339797	0.00424036	0.00446897	0.00496845	0.00552291	0.00613831	0.00682124	0.007579	0.00841967	0.00935216	0.0103864	0.0115332	0.0128047	0.0142143	1.81822e-11
招远市	0.00202678	0.00202871	0.00203556	0.0020599	0.00214815	0.00230876	0.00280102	0.00360939	0.00378705	0.00354576	0.00348007	0.00346164	0.00345642	0.00345494	0.00345452	0.0034544	0.00345436	0.00345435	0.00345435	0.00345435	2.02678e-11
栖霞市	0.00386079	0.0038756	0.00390736	0.00397594	0.00412621	0.00458798	0.00532881	0.00565339	0.00573759	0.00582867	0.00587241	0.00589329	0.00590322	0.00590795	0.00591019	0.00591126	0.00591176	0.005912	0.00591212	0.00591217	3.86079e-11
海阳市	0.00428968	0.00428968	0.00428968	0.00428968	0.00428968	0.00428968	0.00428968	0.00428968	0.00428968	0.00428968	0.00428968	0.00428968	0.00428968	0.00428968	0.00428968	0.00428968	0.00428968	0.00428968	0.00428968	0.00428968	4.28968e-11
潍城区	0.00075763	0.00078381	0.00082561	0.00100751	0.00111636	0.00119881	0.00138301	0.00159754	0.0017173	0.00195883	0.00222445	0.00244925	0.00266617	0.00281556	0.00277772	0.00289746	0.0028391	0.00294217	0.00312666	0.00321189	7.5763e-12
寒亭区	0.00075763	0.00078381	0.00082561	0.00100751	0.00111636	0.00119881	0.00138301	0.00159754	0.0017173	0.00195883	0.00222445	0.00244925	0.00266617	0.00281556	0.00277772	0.00289746	0.0028391	0.00294217	0.00312666	0.00321189	7.5763e-12
坊子区	0.00075763	0.00078381	0.00082561	0.00100751	0.00111636	0.00119881	0.00138301	0.00159754	0.0017173	0.00195883	0.00222445	0.00244925	0.00266617	0.00281556	0.00277772	0.00289746	0.0028391	0.00294217	0.00312666	0.00321189	7.5763e-12
奎文区	0.00075763	0.00078381	0.00082561	0.00100751	0.00111636	0.00119881	0.00138301	0.00159754	0.0017173	0.00195883	0.00222445	0.00244925	0.00266617	0.00281556	0.00277772	0.00289746	0.0028391	0.00294217	0.00312666	0.00321189	7.5763e-12
临朐县	0.00278644	0.00278282	0.00277087	0.00273173	0.00260616	0.00274346	0.00351148	0.00429765	0.00447821	0.00446893	0.00446612	0.00446527	0.00446502	0.00446494	0.00446492	0.00446491	0.00446491	0.00446491	0.00446491	0.00446491	2.78644e-11
昌乐县	0.00199775	0.00208745	0.00221209	0.00238815	0.00264227	0.0030102	0.00352905	0.00423937	0.0045118	0.00464366	0.0047461	0.00482518	0.00488596	0.00493251	0.00496806	0.00499516	0.00501578	0.00503146	0.00504336	0.0050524	1.99775e-11
青州市	0.00387742	0.00388852	0.00391087	0.00395612	0.00404849	0.00419665	0.00533603	0.00588719	0.00614698	0.00628448	0.00635449	0.00638984	0.00640762	0.00641654	0.00642101	0.00642325	0.00642437	0.00642493	0.00642522	0.00642536	3.87742e-11
诸城市	0.0038247	0.0042345	0.00469637	0.00521783	0.00580762	0.00653073	0.00730062	0.00835823	0.00884302	0.00969778	0.0106237	0.0116258	0.012709	0.0138787	0.0151406	0.0165005	0.0179645	0.019539	0.0212309	0.0230469	3.8247e-11
寿光市	0.0052982	0.00582354	0.00640305	0.00704254	0.00774844	0.00843747	0.00902109	0.0107423	0.0116916	0.0128831	0.0141934	0.015634	0.0172177	0.0189582	0.0208709	0.0229723	0.0252806	0.0278158	0.0305997	0.033656	5.2982e-11
安丘市	0.00488978	0.00488977	0.00488949	0.00487892	0.00449406	0.00402918	0.00443286	0.00535702	0.00565261	0.00558754	0.00558538	0.00558531	0.00558531	0.00558531	0.00558531	0.00558531	0.00558531	0.00558531	0.00558531	0.00558531	4.88978e-11
高密市	0.00451914	0.004545	0.00458788	0.00465934	0.00477935	0.00503752	0.00562206	0.00635099	0.00670015	0.00675011	0.00678074	0.00679947	0.00681091	0.00681789	0.00682215	0.00682474	0.00682632	0.00682729	0.00682787	0.00682823	4.51914e-11
昌邑市	0.00400072	0.00409729	0.00419672	0.00429908	0.00440449	0.00455866	0.00492355	0.0048438	0.00506537	0.00518572	0.00530753	0.00543079	0.00555549	0.00568161	0.00580913	0.00593804	0.00606831	0.00619995	0.00633291	0.00646719	4.00072e-11
任城区	0.00075763	0.00078381	0.00082561	0.00100751	0.00111636	0.00119881	0.00138301	0.00159754	0.0017173	0.00195883	0.00222445	0.00244925	0.00266617	0.00281556	0.00277772	0.00289746	0.0028391	0.00294217	0.00312666	0.00321189	7.5763e-12
兖州区	0.00309872	0.00310043	0.00310689	0.00313134	0.00322526	0.00342205	0.00390774	0.00471406	0.0048085	0.00461484	0.00456476	0.00455156	0.00454806	0.00454714	0.00454689	0.00454682	0.00454681	0.0045468	0.0045468	0.0045468	3.09872e-11
微山县	0.00177057	0.00201146	0.00228526	0.00259647	0.00295024	0.00336098	0.00373152	0.00445045	0.00496247	0.00563744	0.00640345	0.00727269	0.00825893	0.0093778	0.010647	0.0120865	0.013719	0.0155702	0.017669	0.0200485	1.77057e-11
鱼台县	0.00159564	0.00179263	0.0020143	0.00226379	0.00254464	0.00280753	0.00316821	0.00377939	0.0041291	0.0046425	0.00521878	0.00586555	0.00659128	0.00740548	0.00831875	0.00934298	0.0104914	0.0117789	0.0132221	0.0148395	1.59564e-11
金乡县	0.00385759	0.00390238	0.00397748	0.00410463	0.00432352	0.00470851	0.00529556	0.00625398	0.0063452	0.00638886	0.00641543	0.00643156	0.00644134	0.00644726	0.00645085	0.00645302	0.00645434	0.00645513	0.00645561	0.0064559	3.85759e-11
嘉祥县	0.00249911	0.00251865	0.0025543	0.00261992	0.00274268	0.00292644	0.00333866	0.00405401	0.00447574	0.00455338	0.00459698	0.00462133	0.00463488	0.00464241	0.00464658	0.0046489	0.00465018	0.0046509	0.00465129	0.00465151	2.49911e-11
汶上县	0.00281706	0.00281711	0.00281733	0.00281831	0.00282272	0.00293084	0.00349416	0.00428338	0.00434857	0.00409564	0.00404137	0.00402939	0.00402673	0.00402613	0.004026	0.00402597	0.00402597	0.00402596	0.00402596	0.00402596	2.81706e-11
泗水县	0.00262899	0.00263043	0.00263594	0.00265707	0.00273926	0.00295939	0.00339572	0.0041082	0.00401558	0.00385698	0.00381641	0.00380583	0.00380306	0.00380234	0.00380215	0.0038021	0.00380208	0.00380208	0.00380208	0.00380208	2.62899e-11
梁山县	0.00391271	0.00391257	0.00391159	0.00390495	0.00386037	0.00383627	0.00430758	0.00518689	0.00541817	0.00523586	0.00520973	0.00520592	0.00520537	0.00520529	0.00520527	0.00520527	0.00520527	0.00520527	0.00520527	0.00520527	3.91271e-11
曲阜市	0.00237448	0.00237463	0.00237523	0.00237757	0.00238672	0.00247916	0.00293506	0.00359301	0.00369117	0.0035039	0.00345742	0.00344559	0.00344257	0.00344179	0.00344159	0.00344154	0.00344153	0.00344152	0.00344152	0.00344152	2.37448e-11
邹城市	0.0040909	0.00409095	0.00409147	0.00409819	0.00418439	0.00429439	0.00487678	0.00598131	0.0061698	0.00583312	0.00580713	0.00580507	0.0058049	0.00580489	0.00580489	0.00580489	0.00580489	0.00580489	0.00580489	0.00580489	4.0909e-11
泰山区	0.00075763	0.00078381	0.00082561	0.00100751	0.00111636	0.00119881	0.00138301	0.00159754	0.0017173	0.00195883	0.00222445	0.00244925	0.00266617	0.00281556	0.00277772	0.00289746	0.0028391	0.00294217	0.00312666	0.00321189	7.5763e-12
岱岳区	0.00075763	0.00078381	0.00082561	0.00100751	0.00111636	0.00119881	0.00138301	0.00159754	0.0017173	0.00195883	0.00222445	0.00244925	0.00266617	0.00281556	0.00277772	0.00289746	0.0028391	0.00294217	0.00312666	0.00321189	7.5763e-12
宁阳县	0.00311296	0.00312471	0.00314898	0.00319934	0.0033052	0.00352801	0.00400308	0.00499522	0.00523515	0.00529187	0.00531975	0.0053334	0.00534007	0.00534333	0.00534491	0.00534569	0.00534607	0.00534625	0.00534634	0.00534639	3.11296e-11
东平县	0.00261383	0.00261401	0.00261513	0.00262177	0.00266158	0.00275523	0.00311884	0.004002	0.00418031	0.00406188	0.00404229	0.00403901	0.00403846	0.00403837	0.00403835	0.00403835	0.00403835	0.00403835	0.00403835	0.00403835	2.61383e-11
新泰市	0.00410102	0.00410569	0.00411952	0.00416076	0.0042853	0.00461991	0.00558854	0.00683956	0.00695624	0.00652543	0.00638566	0.006339	0.00632328	0.00631796	0.00631616	0.00631555	0.00631534	0.00631527	0.00631525	0.00631524	4.10102e-11
肥城市	0.00287065	0.00311277	0.00339607	0.0037297	0.00412528	0.00458427	0.00501493	0.00547671	0.00574424	0.00599216	0.00623675	0.00647753	0.00671406	0.00694597	0.00717293	0.00739464	0.00761088	0.00782144	0.00802618	0.00822496	2.87065e-11
环翠区	0.00075763	0.00078381	0.00082561	0.00100751	0.00111636	0.00119881	0.00138301	0.00159754	0.0017173	0.00195883	0.00222445	0.00244925	0.00266617	0.00281556	0.00277772	0.00289746	0.0028391	0.00294217	0.00312666	0.00321189	7.5763e-12
文登区	0.0051232	0.00517309	0.00526232	0.00542356	0.00572026	0.00617113	0.00685032	0.0076489	0.00780408	0.00763943	0.00754759	0.00749598	0.00746687	0.0074504	0.00744108	0.00743579	0.0074328	0.0074311	0.00743013	0.00742959	5.1232e-11
荣成市	0.00546433	0.00584126	0.00624496	0.00667739	0.00714065	0.00770787	0.00810748	0.0094524	0.00971767	0.0103847	0.0110946	0.0118497	0.0126529	0.0135067	0.0144144	0.0153789	0.0164036	0.017492	0.0186476	0.0198744	5.46433e-11
乳山市	0.00406373	0.00406254	0.00405742	0.00403543	0.003942	0.00400257	0.00459575	0.00528721	0.00536206	0.00521734	0.00518409	0.00517635	0.00517454	0.00517412	0.00517402	0.005174	0.00517399	0.00517399	0.00517399	0.00517399	4.06373e-11
东港区	0.00075763	0.00078381	0.00082561	0.00100751	0.00111636	0.00119881	0.00138301	0.00159754	0.0017173	0.00195883	0.00222445	0.00244925	0.00266617	0.00281556	0.00277772	0.00289746	0.0028391	0.00294217	0.00312666	0.00321189	7.5763e-12
岚山区	0.00075763	0.00078381	0.00082561	0.00100751	0.00111636	0.00119881	0.00138301	0.00159754	0.0017173	0.00195883	0.00222445	0.00244925	0.00266617	0.00281556	0.00277772	0.00289746	0.0028391	0.00294217	0.00312666	0.00321189	7.5763e-12
五莲县	0.00172171	0.00176782	0.00181606	0.00186655	0.00191942	0.00211563	0.00243356	0.00232004	0.00240896	0.00246157	0.00242335	0.00245097	0.00243094	0.00244543	0.00243492	0.00244253	0.00243702	0.00244101	0.00243812	0.00244021	1.72171e-11
莒县	0.00351249	0.00353257	0.00357007	0.00364055	0.00377475	0.0040304	0.00455271	0.00515988	0.00533548	0.00523992	0.00518929	0.00516228	0.00514782	0.00514007	0.00513591	0.00513368	0.00513248	0.00513183	0.00513149	0.0051313	3.51249e-11
兰山区	0.00075763	0.00078381	0.00082561	0.00100751	0.00111636	0.00119881	0.00138301	0.00159754	0.0017173	0.00195883	0.00222445	0.00244925	0.00266617	0.00281556	0.00277772	0.00289746	0.0028391	0.00294217	0.00312666	0.00321189	7.5763e-12
罗庄区	0.00075763	0.00078381	0.00082561	0.00100751	0.00111636	0.00119881	0.00138301	0.00159754	0.0017173	0.00195883	0.00222445	0.00244925	0.00266617	0.00281556	0.00277772	0.00289746	0.0028391	0.00294217	0.00312666	0.00321189	7.5763e-12
河东区	0.00075763	0.00078381	0.00082561	0.00100751	0.00111636	0.00119881	0.00138301	0.00159754	0.0017173	0.00195883	0.00222445	0.00244925	0.00266617	0.00281556	0.00277772	0.00289746	0.0028391	0.00294217	0.00312666	0.00321189	7.5763e-12
沂南县	0.00283812	0.00283868	0.00284042	0.00284592	0.00286328	0.0030764	0.00394016	0.00510124	0.0052412	0.00490114	0.00479766	0.0047652	0.00475492	0.00475166	0.00475062	0.00475029	0.00475018	0.00475015	0.00475014	0.00475014	2.83812e-11
郯城县	0.00274704	0.0028808	0.00302233	0.00317214	0.00333077	0.0035155	0.00391581	0.00398905	0.00415096	0.00434624	0.00454785	0.00475585	0.00497033	0.00519134	0.00541895	0.00565322	0.0058942	0.00614194	0.00639649	0.00665789	2.74704e-11
沂水县	0.00213486	0.00231898	0.00253224	0.00278061	0.00307153	0.00341232	0.00383127	0.00427611	0.00460408	0.00484218	0.00507616	0.00530536	0.00552923	0.00574729	0.00595915	0.00616449	0.00636307	0.0065547	0.00673927	0.00691671	2.13486e-11
兰陵县	0.00277468	0.00308745	0.00343678	0.00382709	0.00426335	0.00460008	0.00535679	0.00600366	0.00669061	0.00747137	0.00834191	0.00931242	0.0103942	0.0115998	0.0129432	0.01444	0.0161073	0.0179643	0.0200322	0.0223347	2.77468e-11
费县	0.00367756	0.00367284	0.00366024	0.00362673	0.00353858	0.0037	0.00431944	0.00482919	0.00507682	0.00524269	0.00530551	0.00532898	0.0053377	0.00534093	0.00534213	0.00534257	0.00534274	0.0053428	0.00534282	0.00534283	3.67756e-11
平邑县	0.00324092	0.00323846	0.00322946	0.00319668	0.0030793	0.00299913	0.00336495	0.00409073	0.00443032	0.00441084	0.00440552	0.00440406	0.00440366	0.00440355	0.00440352	0.00440351	0.00440351	0.00440351	0.00440351	0.00440351	3.24092e-11
莒南县	0.00265765	0.00267308	0.00270776	0.00278656	0.00297031	0.00336564	0.00403744	0.00512759	0.00509771	0.00494081	0.00487187	0.00484119	0.00482747	0.00482131	0.00481854	0.0048173	0.00481674	0.00481649	0.00481638	0.00481633	2.65765e-11
蒙阴县	0.00164204	0.00170166	0.00179498	0.00194433	0.00219146	0.00253758	0.00304886	0.0036302	0.00379778	0.00367664	0.00359781	0.00354605	0.00351187	0.0034892	0.00347412	0.00346408	0.00345738	0.00345291	0.00344993	0.00344793	1.64204e-11
临沭县	0.00146528	0.00147693	0.00150205	0.00155703	0.00168099	0.00188742	0.00225449	0.00272721	0.00278988	0.00263802	0.00256969	0.00253826	0.00252366	0.00251684	0.00251364	0.00251215	0.00251145	0.00251112	0.00251097	0.00251089	1.46528e-11
德城区	0.00075763	0.00078381	0.00082561	0.00100751	0.00111636	0.00119881	0.00138301	0.00159754	0.0017173	0.00195883	0.00222445	0.00244925	0.00266617	0.00281556	0.00277772	0.00289746	0.0028391	0.00294217	0.00312666	0.00321189	7.5763e-12
陵城区	0.00245581	0.00247933	0.00252185	0.00259954	0.00274414	0.00296582	0.00343442	0.00420979	0.00462952	0.00468247	0.0047125	0.00472946	0.00473903	0.00474441	0.00474744	0.00474914	0.0047501	0.00475064	0.00475094	0.00475111	2.45581e-11
宁津县	0.00217753	0.00220409	0.0022444	0.00230605	0.00240142	0.00257428	0.00294745	0.00345537	0.00375968	0.0038592	0.00392732	0.00397362	0.00400493	0.00402604	0.00404024	0.00404977	0.00405617	0.00406047	0.00406334	0.00406527	2.17753e-11
庆云县	0.00073777	0.00079403	0.00085649	0.00092599	0.00100352	0.00111419	0.00129023	0.00153174	0.00184335	0.00222922	0.00268077	0.00320626	0.00381453	0.00451496	0.00531744	0.00623236	0.00727052	0.00844308	0.00976152	0.0112376	7.3777e-12
临邑县	0.00125582	0.0014736	0.0017297	0.00203094	0.00238542	0.00273688	0.00304117	0.00433379	0.00491744	0.00578182	0.00679641	0.00798701	0.00938382	0.0110221	0.0129432	0.0151953	0.0178348	0.0209275	0.0245503	0.0287931	1.25582e-11
齐河县	0.00286761	0.00286861	0.00287229	0.00288584	0.00293606	0.00310154	0.00356677	0.00481257	0.00488155	0.00482097	0.00480456	0.00480008	0.00479886	0.00479853	0.00479844	0.00479841	0.00479841	0.0047984	0.0047984	0.0047984	2.86761e-11
平原县	0.00212061	0.00214359	0.00218267	0.00224977	0.00236688	0.00253985	0.00291929	0.00352927	0.00390554	0.00398288	0.0040299	0.0040583	0.0040754	0.00408566	0.00409182	0.00409551	0.00409772	0.00409904	0.00409983	0.0041003	2.12061e-11
夏津县	0.00148323	0.00164058	0.00181497	0.00200827	0.00222258	0.00240625	0.00276719	0.0030703	0.00336715	0.00372931	0.00413035	0.00457443	0.00506618	0.00561068	0.00621359	0.00688117	0.00762034	0.00843876	0.00934491	0.0103482	1.48323e-11
武城县	0.0014899	0.00151646	0.0015548	0.0016106	0.00169285	0.00183837	0.00212332	0.00247864	0.00268489	0.00275941	0.0028134	0.00285224	0.00288006	0.0028999	0.00291403	0.00292407	0.0029312	0.00293626	0.00293984	0.00294238	1.4899e-11
乐陵市	0.00260274	0.00260696	0.00261803	0.00264718	0.00272495	0.00286118	0.00331325	0.0043777	0.00492795	0.00496035	0.0049728	0.00497757	0.0049794	0.0049801	0.00498037	0.00498047	0.00498051	0.00498052	0.00498053	0.00498053	2.60274e-11
禹城市	0.00163778	0.00185884	0.00210979	0.00239467	0.00271807	0.00320124	0.00352136	0.00456494	0.00478914	0.00543162	0.00615914	0.00698283	0.00791521	0.00897044	0.0101645	0.0115153	0.0130433	0.0147714	0.0167253	0.0189342	1.63778e-11
东昌府区	0.00075763	0.00078381	0.00082561	0.00100751	0.00111636	0.00119881	0.00138301	0.00159754	0.0017173	0.00195883	0.00222445	0.00244925	0.00266617	0.00281556	0.00277772	0.00289746	0.0028391	0.00294217	0.00312666	0.00321189	7.5763e-12
茌平区	0.00289334	0.00290576	0.00292987	0.00297689	0.00306969	0.00325916	0.00371433	0.00492033	0.00532087	0.00551398	0.00561684	0.00567093	0.00569917	0.00571387	0.00572151	0.00572547	0.00572753	0.0057286	0.00572915	0.00572944	2.89334e-11
阳谷县	0.00242281	0.00262455	0.00284362	0.00308152	0.00333994	0.00356916	0.00402432	0.00434665	0.00465063	0.00503734	0.00545532	0.00590701	0.00639506	0.0069223	0.0074918	0.00810683	0.00877093	0.00948791	0.0102618	0.0110971	2.42281e-11
莘县	0.00295264	0.00327964	0.00364336	0.00404796	0.00449812	0.00479897	0.00547842	0.00753879	0.0077623	0.00862668	0.00958605	0.0106507	0.011832	0.0131427	0.0145966	0.0162092	0.0179976	0.0199807	0.0221795	0.0246169	2.95264e-11
东阿县	0.00136873	0.00142025	0.00147437	0.00153124	0.00159105	0.00170719	0.00191463	0.00187543	0.00196863	0.00204384	0.00212143	0.00220146	0.002284	0.00236909	0.00245679	0.00254718	0.0026403	0.00273623	0.00283501	0.00293673	1.36873e-11
冠县	0.00316858	0.00318668	0.00322364	0.00329976	0.0034594	0.0036997	0.00419085	0.00489986	0.00517682	0.00509217	0.00505049	0.00502985	0.00501959	0.00501448	0.00501194	0.00501067	0.00501004	0.00500972	0.00500957	0.00500949	3.16858e-11
高唐县	0.00129892	0.00146645	0.00165591	0.00187023	0.00211272	0.00226359	0.00256122	0.00378665	0.00401808	0.00454179	0.00513302	0.00580036	0.0065535	0.00740336	0.00836222	0.0094439	0.0106639	0.0120399	0.0135914	0.0153405	1.29892e-11
临清市	0.00176716	0.00185405	0.00194611	0.00204369	0.00214717	0.0023037	0.00261419	0.00260915	0.00273651	0.00287169	0.00301282	0.00316013	0.00331386	0.00347424	0.00364153	0.00381598	0.00399786	0.00418744	0.00438499	0.00459081	1.76716e-11
滨城区	0.00075763	0.00078381	0.00082561	0.00100751	0.00111636	0.00119881	0.00138301	0.00159754	0.0017173	0.00195883	0.00222445	0.00244925	0.00266617	0.00281556	0.00277772	0.00289746	0.0028391	0.00294217	0.00312666	0.00321189	7.5763e-12
沾化区	0.00164211	0.00183507	0.00205682	0.00231241	0.00260792	0.00296204	0.00340325	0.00388316	0.00430868	0.00470411	0.00512355	0.00556741	0.00603602	0.00652966	0.00704855	0.00759281	0.00816253	0.00875769	0.00937823	0.010024	1.64211e-11
惠民县	0.00203904	0.00219924	0.00237846	0.00257953	0.00280574	0.00309986	0.00350007	0.003939	0.0043595	0.00478955	0.00524627	0.0057299	0.00624055	0.00677824	0.0073429	0.00793435	0.0085523	0.00919638	0.00986611	0.0105609	2.03904e-11
阳信县	0.00169983	0.00169455	0.00168294	0.0016576	0.00160294	0.00169434	0.00211755	0.00260603	0.00282965	0.00290954	0.00294644	0.0029633	0.00297096	0.00297443	0.002976	0.00297672	0.00297704	0.00297719	0.00297725	0.00297728	1.69983e-11
无棣县	0.00230684	0.00234077	0.00239308	0.00247448	0.00260298	0.00295411	0.0037191	0.00455386	0.00497175	0.00513503	0.00524511	0.00531865	0.00536748	0.00539977	0.00542108	0.00543511	0.00544434	0.0054504	0.00545439	0.00545701	2.30684e-11
博兴县	0.00171175	0.001771	0.00183987	0.00192026	0.00201456	0.00212904	0.0022974	0.00251332	0.00269098	0.00282338	0.00294687	0.00306148	0.00316738	0.00326484	0.00335423	0.00343597	0.00351049	0.00357827	0.00363978	0.0036955	1.71175e-11
邹平市	0.00356735	0.00356374	0.0035471	0.00347114	0.00314052	0.00297403	0.00340706	0.00397105	0.00435549	0.00460146	0.00465633	0.00466826	0.00467083	0.00467139	0.00467151	0.00467154	0.00467154	0.00467154	0.00467154	0.00467154	3.56735e-11
牡丹区	0.00075763	0.00078381	0.00082561	0.00100751	0.00111636	0.00119881	0.00138301	0.00159754	0.0017173	0.00195883	0.00222445	0.00244925	0.00266617	0.00281556	0.00277772	0.00289746	0.0028391	0.00294217	0.00312666	0.00321189	7.5763e-12
定陶区	0.00234895	0.00237254	0.0023967	0.00242145	0.00244682	0.00268581	0.002951	0.00317483	0.00294153	0.00276729	0.00271812	0.00270386	0.00269968	0.00269846	0.0026981	0.00269799	0.00269796	0.00269795	0.00269795	0.00269795	2.34895e-11
曹县	0.00362564	0.00362581	0.00362738	0.00364217	0.00378453	0.00406681	0.00453449	0.00490115	0.00450605	0.00413533	0.00409734	0.00409327	0.00409284	0.00409279	0.00409279	0.00409279	0.00409279	0.00409279	0.00409279	0.00409279	3.62564e-11
单县	0.00374443	0.00376512	0.00380952	0.0039057	0.00411843	0.00446825	0.004923	0.00516033	0.00487837	0.00452259	0.00436568	0.0042944	0.00426156	0.00424633	0.00423925	0.00423595	0.00423442	0.0042337	0.00423337	0.00423321	3.74443e-11
成武县	0.00235429	0.00235492	0.00235816	0.00237508	0.0024649	0.00265132	0.00291645	0.00313232	0.00292409	0.00268713	0.00265869	0.00265513	0.00265468	0.00265463	0.00265462	0.00265462	0.00265462	0.00265462	0.00265462	0.00265462	2.35429e-11
巨野县	0.00272998	0.00273019	0.00273178	0.00274344	0.00283043	0.0030533	0.00336251	0.00364219	0.00336267	0.0030953	0.00311018	0.00310932	0.00310937	0.00310937	0.00310937	0.00310937	0.00310937	0.00310937	0.00310937	0.00310937	2.72998e-11
郓城县	0.00353129	0.00353176	0.00353475	0.0035538	0.00367725	0.00397325	0.00437157	0.00470614	0.0043384	0.00407014	0.00402949	0.00402313	0.00402213	0.00402198	0.00402195	0.00402195	0.00402195	0.00402195	0.00402195	0.00402195	3.53129e-11
鄄城县	0.0023506	0.0023509	0.00235283	0.00236519	0.00244567	0.00262864	0.0028844	0.00309438	0.0028695	0.00269018	0.00266327	0.0026591	0.00265845	0.00265835	0.00265833	0.00265833	0.00265833	0.00265833	0.00265833	0.00265833	2.3506e-11
东明县	0.00248605	0.00248641	0.00248858	0.00250176	0.00258302	0.00277433	0.00303554	0.00326086	0.00303554	0.00286304	0.00283538	0.00283082	0.00283006	0.00282994	0.00282992	0.00282991	0.00282991	0.00282991	0.00282991	0.00282991	2.48605e-11
惠济区	0.00075763	0.00078381	0.00082561	0.00100751	0.00111636	0.00119881	0.00138301	0.00159754	0.0017173	0.00195883	0.00222445	0.00244925	0.00266617	0.00281556	0.00277772	0.00289746	0.0028391	0.00294217	0.00312666	0.00321189	7.5763e-12
中牟县	0.0022934	0.00243819	0.00301316	0.00358813	0.0041631	0.00462765	0.00465338	0.00542403	0.00645433	0.00731834	0.00829775	0.00940795	0.0106664	0.0120927	0.0137094	0.0155418	0.0176185	0.0199721	0.0226394	0.0256622	2.2934e-11
巩义市	0.00059048	0.00056283	0.00064779	0.00073275	0.00081771	0.0008529	0.00082623	0.00095251	0.00095672	0.00100892	0.00106386	0.00112171	0.0011826	0.00124668	0.00131412	0.00138509	0.00145977	0.00153834	0.00162099	0.00170795	5.9048e-12
荥阳市	0.00120479	0.00131657	0.00160206	0.00188755	0.00217304	0.00221545	0.00221749	0.00290813	0.00307224	0.00343798	0.00384718	0.00430499	0.00481718	0.00539019	0.00603124	0.00674839	0.00755065	0.00844811	0.00945204	0.0105751	1.20479e-11
新密市	0.00070755	0.00071614	0.00079994	0.00088373	0.00096753	0.0010591	0.00101371	0.00122477	0.00163454	0.00199449	0.00225092	0.00242258	0.00253324	0.00260293	0.00264622	0.00267287	0.0026892	0.00269918	0.00270525	0.00270895	7.0755e-12
新郑市	0.00111687	0.00116141	0.00134096	0.00152051	0.00170006	0.00183553	0.00206339	0.00267371	0.00278279	0.00308744	0.00342504	0.00379911	0.00421353	0.0046726	0.00518108	0.00574421	0.00636781	0.00705827	0.00782268	0.00866886	1.11687e-11
登封市	0.00072885	0.00071768	0.00084957	0.00098145	0.00111334	0.0012022	0.00098579	0.00124572	0.00143696	0.00139415	0.00142055	0.00140412	0.00141429	0.00140797	0.00141189	0.00140946	0.00141096	0.00141003	0.00141061	0.00141025	7.2885e-12
禹王台区	0.00075763	0.00078381	0.00082561	0.00100751	0.00111636	0.00119881	0.00138301	0.00159754	0.0017173	0.00195883	0.00222445	0.00244925	0.00266617	0.00281556	0.00277772	0.00289746	0.0028391	0.00294217	0.00312666	0.00321189	7.5763e-12
祥符区	0.00244604	0.0025487	0.00294472	0.00334075	0.00373677	0.00380234	0.00423312	0.00503824	0.00557709	0.00613102	0.00673876	0.00740544	0.00813664	0.00893845	0.00981755	0.0107812	0.0118374	0.0129947	0.0142628	0.0156518	2.44604e-11
杞县	0.00368022	0.0037463	0.00478045	0.0058146	0.00684875	0.0075082	0.00711374	0.00761295	0.00885236	0.00980813	0.0108662	0.0120374	0.0133337	0.0147683	0.016356	0.0181129	0.0200567	0.0222074	0.0245866	0.0272184	3.68022e-11
通许县	0.00232147	0.00236304	0.00290708	0.00345112	0.00399516	0.00425087	0.00411971	0.00450031	0.00508721	0.00557472	0.00610823	0.00669201	0.00733072	0.00802946	0.00879376	0.0096297	0.0105439	0.0115435	0.0126364	0.0138312	2.32147e-11
尉氏县	0.00261812	0.00266251	0.00322311	0.00378372	0.00434432	0.00467092	0.00500186	0.00599374	0.00614606	0.00680707	0.00753884	0.00834892	0.00924564	0.0102382	0.0113369	0.0125529	0.0138987	0.0153882	0.0170365	0.0188606	2.61812e-11
兰考县	0.00187763	0.00184499	0.00197282	0.00210065	0.00222848	0.00246948	0.00283845	0.0033705	0.00354372	0.0038135	0.00407251	0.00431938	0.00455315	0.00477324	0.00497937	0.00517152	0.0053499	0.00551488	0.00566695	0.00580669	1.87763e-11
洛龙区	0.00075763	0.00078381	0.00082561	0.00100751	0.00111636	0.00119881	0.00138301	0.00159754	0.0017173	0.00195883	0.00222445	0.00244925	0.00266617	0.00281556	0.00277772	0.00289746	0.0028391	0.00294217	0.00312666	0.00321189	7.5763e-12
孟津县	0.00048137	0.00074851	0.00097357	0.00119863	0.00142369	0.00188433	0.00238727	0.00275221	0.00286202	0.00339665	0.00402545	0.00476398	0.00563017	0.00664469	0.0078313	0.00921731	0.010834	0.0127174	0.0149084	0.017454	4.8137e-12
新安县	0.00046504	0.00059077	0.00095267	0.00131458	0.00167648	0.00200334	0.00233283	0.00277477	0.00288264	0.00277239	0.00271388	0.00268241	0.00266534	0.00265606	0.00265099	0.00264822	0.00264671	0.00264589	0.00264543	0.00264519	4.6504e-12
栾川县	0.00039351	0.00062148	0.00073136	0.00084125	0.00095113	0.00110795	0.00128254	0.00158578	0.00165594	0.00191335	0.00220755	0.0025433	0.00292592	0.00336133	0.00385612	0.00441759	0.00505387	0.00577392	0.00658768	0.00750611	3.9351e-12
嵩县	0.00057227	0.00096169	0.00133951	0.00171734	0.00209516	0.00240596	0.00252543	0.003034	0.00352407	0.00418437	0.00496131	0.00587422	0.00694537	0.00820044	0.00966899	0.011385	0.0133873	0.0157207	0.0184363	0.0215923	5.7227e-12
汝阳县	0.00052059	0.00075921	0.00093207	0.00110494	0.0012778	0.0014231	0.00122329	0.00147495	0.00149418	0.00157415	0.00165145	0.00172587	0.00179725	0.00186548	0.0019305	0.00199228	0.00205082	0.00210617	0.00215837	0.00220751	5.2059e-12
宜阳县	0.00086878	0.00103906	0.00141161	0.00178415	0.0021567	0.0026647	0.0028874	0.00351071	0.0036788	0.00383694	0.00396277	0.00406201	0.00413978	0.0042004	0.00424747	0.00428392	0.00431207	0.00433377	0.00435049	0.00436334	8.6878e-12
洛宁县	0.00061281	0.00082033	0.00115236	0.0014844	0.00181643	0.00223681	0.00246693	0.00283281	0.00297032	0.00296188	0.00295721	0.00295463	0.00295321	0.00295242	0.00295198	0.00295174	0.0029516	0.00295153	0.00295149	0.00295146	6.1281e-12
伊川县	0.00089424	0.00103415	0.00152233	0.0020105	0.00249868	0.00294787	0.00351254	0.00406461	0.00432879	0.00444615	0.00452617	0.00458033	0.00461681	0.00464129	0.00465769	0.00466866	0.00467599	0.00468088	0.00468415	0.00468632	8.9424e-12
偃师市	0.00140008	0.00165729	0.00212222	0.00258716	0.00305209	0.00340575	0.00358128	0.00408625	0.00402495	0.00404236	0.00405757	0.00407085	0.00408243	0.00409253	0.00410133	0.00410901	0.0041157	0.00412152	0.0041266	0.00413101	1.40008e-11
宝丰县	0.00081958	0.00082207	0.00098124	0.00114042	0.00129959	0.00140292	0.0015684	0.00191021	0.00195164	0.00216384	0.00239896	0.00265947	0.0029481	0.00326785	0.00362207	0.00401444	0.00444906	0.00493043	0.00546356	0.00605397	8.1958e-12
叶县	0.00190551	0.00199597	0.0024153	0.00283463	0.00325396	0.00349736	0.00366993	0.00469657	0.00483149	0.00541474	0.00606815	0.00680012	0.00762007	0.00853852	0.00956727	0.0107195	0.01201	0.0134553	0.0150739	0.0168865	1.90551e-11
鲁山县	0.00103558	0.00107839	0.00125938	0.00144037	0.00162136	0.00166385	0.00180844	0.00230367	0.00238434	0.00261322	0.00286397	0.00313869	0.00343964	0.00376933	0.00413049	0.00452611	0.00495946	0.00543412	0.00595403	0.00652346	1.03558e-11
郏县	0.00116385	0.00120488	0.00140218	0.00159947	0.00179677	0.00199283	0.00220804	0.00268821	0.00276201	0.00306356	0.00339794	0.0037687	0.00417979	0.00463557	0.00514091	0.00570116	0.00632228	0.00701086	0.00777419	0.00862038	1.16385e-11
舞钢市	0.00054279	0.000563	0.00066689	0.00077078	0.00087467	0.00095107	0.00104968	0.00123747	0.0012692	0.00140545	0.00155626	0.00172319	0.00190793	0.0021124	0.00233868	0.0025891	0.00286621	0.00317284	0.00351213	0.00388755	5.4279e-12
汝州市	0.00166028	0.00168942	0.00198807	0.00228671	0.00258536	0.00301081	0.00322658	0.00417194	0.00451977	0.00508518	0.00570152	0.0063711	0.00709611	0.00787863	0.00872057	0.00962372	0.0105897	0.0116199	0.0127155	0.0138777	1.66028e-11
安阳县	0.00172487	0.00187938	0.00199949	0.00211961	0.00223972	0.00247321	0.00269001	0.00373156	0.00378795	0.00412172	0.00448404	0.00487725	0.00530391	0.00576678	0.00626884	0.0068133	0.00740361	0.00804354	0.0087371	0.00948865	1.72487e-11
汤阴县	0.0012923	0.00130406	0.00149536	0.00168665	0.00187795	0.00208793	0.00223418	0.00263493	0.00271072	0.00296925	0.00325225	0.00356201	0.00390104	0.00427208	0.00467813	0.00512248	0.0056087	0.00614071	0.00672278	0.00735959	1.2923e-11
滑县	0.00279757	0.00299731	0.00361777	0.00423823	0.00485869	0.00552138	0.00655993	0.00868703	0.00864705	0.00980167	0.0111101	0.012593	0.0142733	0.0161773	0.0183349	0.0207797	0.0235497	0.0266883	0.0302444	0.0342733	2.79757e-11
内黄县	0.00252752	0.0027005	0.00303467	0.00336883	0.003703	0.00411029	0.00479214	0.0055493	0.00554894	0.0061138	0.00673575	0.00742053	0.00817442	0.00900436	0.00991797	0.0109236	0.0120305	0.0132487	0.0145894	0.0160649	2.52752e-11
林州市	0.00124011	0.00121583	0.00139555	0.00157528	0.001755	0.00195148	0.00215472	0.00273578	0.00277477	0.00305189	0.00335655	0.00369145	0.00405958	0.00446423	0.004909	0.00539783	0.00593509	0.00652553	0.00717439	0.00788742	1.24011e-11
淇滨区	0.00075763	0.00078381	0.00082561	0.00100751	0.00111636	0.00119881	0.00138301	0.00159754	0.0017173	0.00195883	0.00222445	0.00244925	0.00266617	0.00281556	0.00277772	0.00289746	0.0028391	0.00294217	0.00312666	0.00321189	7.5763e-12
浚县	0.00182678	0.00191472	0.00229255	0.00267037	0.0030482	0.00327223	0.00341614	0.0037809	0.00375457	0.00378771	0.00381478	0.00383688	0.00385488	0.00386953	0.00388146	0.00389115	0.00389902	0.00390541	0.00391061	0.00391482	1.82678e-11
淇县	0.00108647	0.00122083	0.00143025	0.00163968	0.0018491	0.00215723	0.00198531	0.00244807	0.00248419	0.00272073	0.00297955	0.00326272	0.00357251	0.00391139	0.00428207	0.00468749	0.00513088	0.00561575	0.00614594	0.00672564	1.08647e-11
卫滨区	0.00075763	0.00078381	0.00082561	0.00100751	0.00111636	0.00119881	0.00138301	0.00159754	0.0017173	0.00195883	0.00222445	0.00244925	0.00266617	0.00281556	0.00277772	0.00289746	0.0028391	0.00294217	0.00312666	0.00321189	7.5763e-12
凤泉区	0.00075763	0.00078381	0.00082561	0.00100751	0.00111636	0.00119881	0.00138301	0.00159754	0.0017173	0.00195883	0.00222445	0.00244925	0.00266617	0.00281556	0.00277772	0.00289746	0.0028391	0.00294217	0.00312666	0.00321189	7.5763e-12
牧野区	0.00075763	0.00078381	0.00082561	0.00100751	0.00111636	0.00119881	0.00138301	0.00159754	0.0017173	0.00195883	0.00222445	0.00244925	0.00266617	0.00281556	0.00277772	0.00289746	0.0028391	0.00294217	0.00312666	0.00321189	7.5763e-12
新乡县	0.00130117	0.00132931	0.00121643	0.00110355	0.00099067	0.00107293	0.00118216	0.00137686	0.00141765	0.0013973	0.00138004	0.00136538	0.0013529	0.00134226	0.00133319	0.00132544	0.00131881	0.00131315	0.00130829	0.00130414	1.30117e-11
获嘉县	0.00091839	0.00091748	0.00105245	0.00118742	0.00132239	0.00139524	0.00139463	0.00168166	0.00170126	0.00182959	0.00196751	0.00211573	0.002275	0.00244614	0.00263003	0.00282761	0.00303989	0.00326795	0.00351295	0.00377613	9.1839e-12
原阳县	0.00155042	0.00148545	0.00158556	0.00168568	0.00178579	0.00204791	0.0025207	0.00300639	0.0030555	0.00293598	0.00289826	0.00288615	0.00288223	0.00288096	0.00288055	0.00288042	0.00288038	0.00288036	0.00288036	0.00288036	1.55042e-11
延津县	0.00113169	0.00118329	0.00138187	0.00158045	0.00177903	0.00183802	0.00209661	0.00257939	0.00264042	0.00293594	0.0032645	0.0036298	0.00403593	0.00448746	0.00498946	0.00554756	0.00616803	0.00685782	0.00762469	0.00847722	1.13169e-11
封丘县	0.00183223	0.00182865	0.00201482	0.00220099	0.00238716	0.00265019	0.00295853	0.00364796	0.00365093	0.00395382	0.00427802	0.00462472	0.00499516	0.00539063	0.00581244	0.00626198	0.00674066	0.00724996	0.00779139	0.0083665	1.83223e-11
卫辉市	0.00153012	0.00154697	0.00163934	0.0017317	0.00182407	0.00200018	0.00235768	0.00268404	0.00264581	0.00251003	0.00245057	0.00242397	0.00241196	0.00240651	0.00240404	0.00240291	0.0024024	0.00240217	0.00240206	0.00240201	1.53012e-11
辉县市	0.00167001	0.00171204	0.00185692	0.00200179	0.00214667	0.00233495	0.00286623	0.00358883	0.00364336	0.00341128	0.00332476	0.00329158	0.00327872	0.00327371	0.00327176	0.003271	0.0032707	0.00327059	0.00327054	0.00327052	1.67001e-11
长垣市	0.0016347	0.0016744	0.00186447	0.00205455	0.00224462	0.00250626	0.00266589	0.00311646	0.00320186	0.00346976	0.0037598	0.00407377	0.00441363	0.00478148	0.00517959	0.00561043	0.00607665	0.00658112	0.00712694	0.00771744	1.6347e-11
修武县	0.00102644	0.00104669	0.00112849	0.00121029	0.00129209	0.00129816	0.00137895	0.00171803	0.00163524	0.00171532	0.00179923	0.00188715	0.00197927	0.00207578	0.0021769	0.00228282	0.00239379	0.00251003	0.00263178	0.00275931	1.02644e-11
博爱县	0.00125659	0.0012382	0.00137682	0.00151545	0.00165407	0.00179435	0.00201768	0.00234636	0.00232778	0.00249564	0.0026744	0.0028647	0.00306719	0.00328255	0.0035115	0.00375479	0.00401321	0.00428759	0.00457878	0.00488768	1.25659e-11
武陟县	0.00160146	0.0016648	0.00194012	0.00221543	0.00249075	0.00266177	0.00296053	0.00360978	0.00370841	0.00406515	0.00445593	0.00488394	0.00535272	0.00586612	0.00642833	0.00704397	0.00771807	0.00845613	0.00926416	0.0101487	1.60146e-11
温县	0.00107179	0.00112835	0.00131957	0.00151079	0.00170201	0.00187026	0.00213474	0.00268453	0.00288357	0.00324734	0.00365186	0.00410107	0.00459923	0.00515091	0.00576104	0.00643492	0.00717823	0.00799706	0.00889792	0.00988776	1.07179e-11
沁阳市	0.00113365	0.00115466	0.00122097	0.00128729	0.0013536	0.00143139	0.00162597	0.00196921	0.00211	0.0022859	0.00247604	0.00268152	0.00290355	0.00314341	0.00340249	0.0036823	0.00398442	0.00431058	0.00466264	0.00504259	1.13365e-11
孟州市	0.00083325	0.00087826	0.00101426	0.00115026	0.00128626	0.00133556	0.00154998	0.00185683	0.0020047	0.00222538	0.00247026	0.00274195	0.0030434	0.00337785	0.00374888	0.00416049	0.00461709	0.00512359	0.0056854	0.00630854	8.3325e-12
华龙区	0.00075763	0.00078381	0.00082561	0.00100751	0.00111636	0.00119881	0.00138301	0.00159754	0.0017173	0.00195883	0.00222445	0.00244925	0.00266617	0.00281556	0.00277772	0.00289746	0.0028391	0.00294217	0.00312666	0.00321189	7.5763e-12
清丰县	0.00213748	0.00224038	0.00252618	0.00281199	0.00309779	0.0032146	0.0035054	0.00420482	0.00439476	0.00476663	0.00516989	0.00560717	0.00608135	0.00659552	0.00715305	0.00775758	0.00841308	0.00912382	0.00989445	0.01073	2.13748e-11
南乐县	0.00163828	0.00167685	0.00194118	0.00220551	0.00246984	0.00264622	0.00266996	0.00327771	0.00339221	0.00368464	0.00400212	0.00434677	0.0047209	0.00512703	0.00556786	0.00604634	0.00656567	0.00712932	0.00774102	0.00840487	1.63828e-11
范县	0.00084759	0.00089483	0.00099044	0.00108606	0.00118167	0.00132192	0.00145066	0.00179287	0.00184708	0.00202334	0.00221606	0.00242675	0.00265704	0.00290872	0.00318372	0.00348416	0.00381235	0.00417078	0.00456218	0.00498952	8.4759e-12
台前县	0.00068927	0.0007111	0.00072202	0.00073293	0.00074385	0.00084586	0.00083981	0.00101116	0.00107352	0.00112791	0.00118484	0.00124441	0.00130673	0.00137192	0.00144011	0.0015114	0.00158594	0.00166386	0.00174528	0.00183037	6.8927e-12
濮阳县	0.00262158	0.00284108	0.00298558	0.00313009	0.00327459	0.00326126	0.00339271	0.00411991	0.00429702	0.00460125	0.00492672	0.0052749	0.00564733	0.00604569	0.00647176	0.00692743	0.00741474	0.00793585	0.00849306	0.00908885	2.62158e-11
建安区	0.00239784	0.00253329	0.00287642	0.00321954	0.00356267	0.00389398	0.00382514	0.00470695	0.00479243	0.00517997	0.00559843	0.00605023	0.00653799	0.00706454	0.00763292	0.0082464	0.00890852	0.00962307	0.0103941	0.0112262	2.39784e-11
鄢陵县	0.00255958	0.00274411	0.00341087	0.00407763	0.00474439	0.00493327	0.00537013	0.00653832	0.00675812	0.00754414	0.0084209	0.00939879	0.0104894	0.0117056	0.0130617	0.0145738	0.0162596	0.018139	0.0202339	0.0225689	2.55958e-11
襄城县	0.00197181	0.00217706	0.00263014	0.00308321	0.00353629	0.00386737	0.0040102	0.00480019	0.00490741	0.00544142	0.00603244	0.00668643	0.00740998	0.00821034	0.0090955	0.0100743	0.0111563	0.0123524	0.0136743	0.0151349	1.97181e-11
禹州市	0.00217395	0.00226433	0.0025153	0.00276628	0.00301725	0.00314418	0.00315584	0.00391739	0.00408608	0.00437477	0.00468377	0.00501451	0.00536852	0.00574743	0.00615297	0.00658701	0.00705155	0.00754873	0.00808082	0.00865028	2.17395e-11
长葛市	0.0021473	0.00224536	0.00228528	0.00232519	0.00236511	0.00253981	0.00240069	0.00293417	0.00310038	0.00321664	0.0033371	0.00346189	0.00359117	0.00372509	0.00386382	0.00400752	0.00415635	0.0043105	0.00447014	0.00463547	2.1473e-11
郾城区	0.00334992	0.00348151	0.0035052	0.00351657	0.00352202	0.00352462	0.00352587	0.00352646	0.00352675	0.00352688	0.00352695	0.00352698	0.00352699	0.003527	0.003527	0.00352701	0.00352701	0.00352701	0.00352701	0.00352701	3.34992e-11
舞阳县	0.00123346	0.00123416	0.00140467	0.00157519	0.0017457	0.00199493	0.00199963	0.00269238	0.002709	0.00299372	0.00330832	0.00365593	0.00404001	0.00446438	0.00493325	0.0054513	0.00602367	0.00665605	0.00735471	0.0081266	1.23346e-11
临颍县	0.00235836	0.00255347	0.00288849	0.0032235	0.00355852	0.00364659	0.00314819	0.00474157	0.00475	0.00480896	0.00478578	0.00479485	0.00479129	0.00479269	0.00479214	0.00479235	0.00479227	0.0047923	0.00479229	0.00479229	2.35836e-11
陕州区	0.00059024	0.00063728	0.00074781	0.00085835	0.00096888	0.00109424	0.00128727	0.00163311	0.00176737	0.00168063	0.0016356	0.0016118	0.0015991	0.00159229	0.00158862	0.00158665	0.00158558	0.00158501	0.0015847	0.00158453	5.9024e-12
渑池县	0.00073142	0.00076379	0.00096132	0.00115885	0.00135638	0.00147223	0.00164006	0.00216043	0.00219605	0.00190769	0.00188007	0.00187724	0.00187694	0.00187691	0.00187691	0.00187691	0.00187691	0.00187691	0.00187691	0.00187691	7.3142e-12
卢氏县	0.00055093	0.0005907	0.00066485	0.000739	0.00081315	0.00094668	0.00104239	0.00146915	0.00160667	0.00179953	0.0019824	0.00215316	0.00231054	0.00245398	0.00258347	0.00269941	0.00280251	0.00289364	0.00297378	0.00304396	5.5093e-12
义马市	5.016e-05	4.533e-05	5.132e-05	5.731e-05	6.33e-05	6.618e-05	8.021e-05	0.00010859	0.00010535	9.882e-05	0.00010077	0.00010017	0.00010036	0.0001003	0.00010032	0.00010031	0.00010031	0.00010031	0.00010031	0.00010031	5.016e-13
灵宝市	0.00156853	0.00167874	0.00188493	0.00209111	0.0022973	0.00254038	0.00290332	0.00367177	0.00391131	0.00436974	0.00486291	0.00539142	0.00595571	0.00655608	0.00719262	0.00786528	0.00857385	0.00931794	0.010097	0.0109103	1.56853e-11
南召县	0.00106499	0.00114004	0.00136876	0.00159748	0.0018262	0.002005	0.00184083	0.00212752	0.00227778	0.00248154	0.00270272	0.00294274	0.00320315	0.00348557	0.00379179	0.00412371	0.00448339	0.00487303	0.00529501	0.00575188	1.06499e-11
方城县	0.00240084	0.0026078	0.00315715	0.0037065	0.00425585	0.00456764	0.00391966	0.00447467	0.00473407	0.00499289	0.00525397	0.00551676	0.0057807	0.00604527	0.00630995	0.00657425	0.00683771	0.00709987	0.00736032	0.00761866	2.40084e-11
西峡县	0.00138063	0.00150219	0.00171934	0.00193648	0.00215363	0.00241804	0.00275414	0.00295465	0.00336832	0.00375955	0.00419593	0.00468262	0.00522539	0.00583067	0.0065056	0.00725814	0.00809717	0.00903254	0.0100753	0.0112376	1.38063e-11
镇平县	0.00254156	0.00268735	0.00293422	0.0031811	0.00342797	0.00370956	0.00327195	0.00367673	0.00392628	0.00412389	0.00433126	0.00454886	0.00477718	0.00501674	0.00526808	0.00553177	0.00580841	0.00609861	0.00640303	0.00672235	2.54156e-11
内乡县	0.00181292	0.00204742	0.00237586	0.00270429	0.00303273	0.00318196	0.00349246	0.00410638	0.00440639	0.0049133	0.00547818	0.00610761	0.00680892	0.00759028	0.00846077	0.0094305	0.0105107	0.0117139	0.013054	0.0145464	1.81292e-11
淅川县	0.00182424	0.0019639	0.00224787	0.00253184	0.00281581	0.0030315	0.00352396	0.00421277	0.00451687	0.00505381	0.00565405	0.006325	0.00707492	0.00791302	0.00884959	0.00989609	0.0110653	0.0123716	0.0138307	0.0154606	1.82424e-11
社旗县	0.00158066	0.00169327	0.00201642	0.00233956	0.00266271	0.00299305	0.00319364	0.00400527	0.00445068	0.00502058	0.00566327	0.00638804	0.00720534	0.00812695	0.00916615	0.0103379	0.0116591	0.0131487	0.0148282	0.0167217	1.58066e-11
唐河县	0.00391732	0.00427592	0.00518509	0.00609425	0.00700342	0.00749405	0.00782792	0.00845522	0.00907696	0.00961762	0.0100844	0.0104836	0.0108223	0.0111079	0.0113474	0.0115475	0.011714	0.0118522	0.0119666	0.0120611	3.91732e-11
新野县	0.00261863	0.00277483	0.00330391	0.00383298	0.00436206	0.00469315	0.0044673	0.00550401	0.00587793	0.00647906	0.00714123	0.00787059	0.00867391	0.00955864	0.010533	0.0116059	0.0127873	0.0140882	0.0155204	0.0170972	2.61863e-11
桐柏县	0.0013131	0.00147036	0.00163734	0.00180432	0.0019713	0.00207294	0.00211627	0.00245383	0.00262808	0.00284493	0.00307963	0.00333367	0.00360861	0.0039062	0.00422828	0.00457686	0.00495413	0.00536244	0.00580434	0.00628259	1.3131e-11
邓州市	0.00475875	0.00501782	0.00604296	0.00706809	0.00809323	0.00866093	0.00904278	0.0101885	0.0106444	0.0114984	0.0124042	0.0133636	0.0143784	0.0154506	0.0165818	0.0177739	0.0190287	0.0203477	0.0217326	0.0231852	4.75875e-11
民权县	0.0024788	0.00260106	0.00296386	0.00332665	0.00368945	0.00400723	0.00431584	0.00499387	0.00532756	0.0058774	0.00648389	0.00715285	0.00789071	0.00870456	0.00960219	0.0105922	0.0116842	0.0128885	0.0142167	0.0156816	2.4788e-11
睢县	0.00246361	0.00268522	0.00308972	0.00349422	0.00389872	0.00423651	0.0045685	0.00512774	0.00558028	0.00607057	0.00658179	0.00711308	0.00766349	0.00823198	0.00881744	0.00941868	0.0100345	0.0106636	0.0113046	0.0119564	2.46361e-11
宁陵县	0.00142852	0.00147986	0.00160994	0.00174002	0.0018701	0.00203625	0.00224498	0.00277558	0.00295448	0.00323936	0.00355167	0.00389403	0.00426935	0.00468078	0.0051318	0.0056262	0.00616816	0.00676224	0.00741344	0.00812726	1.42852e-11
柘城县	0.00231457	0.00225938	0.00250013	0.00274088	0.00298163	0.00392914	0.00425357	0.00535225	0.00596005	0.00675166	0.00762377	0.00858152	0.00963006	0.0107745	0.01202	0.0133717	0.0148343	0.0164128	0.0181118	0.0199358	2.31457e-11
虞城县	0.00307826	0.00326893	0.00390789	0.00454686	0.00518582	0.00577096	0.00617965	0.00660235	0.00686809	0.00716783	0.00745782	0.00773755	0.00800664	0.00826485	0.00851202	0.00874812	0.00897319	0.00918733	0.00939071	0.00958357	3.07826e-11
夏邑县	0.00291577	0.00311544	0.0033847	0.00365396	0.00392322	0.00425696	0.00485458	0.0059273	0.00640347	0.00712111	0.00791405	0.00878962	0.00975583	0.0108214	0.0119957	0.0132891	0.0147128	0.016279	0.0180007	0.0198924	2.91577e-11
永城市	0.00400097	0.00426	0.00484544	0.00543088	0.00601632	0.00653654	0.00634374	0.0070552	0.00747648	0.00803702	0.00863933	0.00928649	0.00998183	0.0107289	0.0115316	0.0123939	0.0133203	0.0143155	0.0153847	0.0165332	4.00097e-11
罗山县	0.00117949	0.0015126	0.00174305	0.0019735	0.00220395	0.00242701	0.00274397	0.00340876	0.00357127	0.00375234	0.00391077	0.00404835	0.00416711	0.00426907	0.00435623	0.00443048	0.00449353	0.00454694	0.00459208	0.00463017	1.17949e-11
光山县	0.00088313	0.00131901	0.00164056	0.0019621	0.00228365	0.00259217	0.00291506	0.00360874	0.00384068	0.00406904	0.00429528	0.00451862	0.00473837	0.00495393	0.00516476	0.0053704	0.00557047	0.00576466	0.00595271	0.00613445	8.8313e-12
新县	0.00070855	0.00094621	0.00106209	0.00117798	0.00129386	0.00149413	0.00163152	0.00204064	0.00202637	0.00212614	0.00222609	0.00232601	0.0024257	0.00252498	0.00262366	0.00272158	0.00281858	0.00291452	0.00300927	0.00310271	7.0855e-12
商城县	0.0014179	0.00165735	0.00184226	0.00202716	0.00221207	0.00242674	0.00266592	0.00331946	0.00345711	0.00376925	0.00410897	0.00447868	0.00488094	0.00531857	0.0057946	0.00631234	0.00687535	0.00748751	0.00815302	0.00887641	1.4179e-11
固始县	0.00295026	0.00357431	0.00432539	0.00507647	0.00582755	0.00633787	0.00696697	0.00866081	0.00916651	0.0103846	0.0117637	0.0133249	0.015092	0.0170922	0.0193559	0.0219177	0.0248165	0.0280966	0.0318078	0.0360062	2.95026e-11
潢川县	0.00180536	0.00241605	0.00278706	0.00315808	0.00352909	0.00382774	0.00386463	0.00478286	0.00514375	0.00566095	0.00622945	0.00685428	0.00754092	0.00829542	0.00912439	0.0100351	0.0110354	0.0121341	0.0133408	0.0146657	1.80536e-11
淮滨县	0.00095538	0.00128313	0.0015404	0.00179767	0.00205494	0.00221869	0.00247215	0.00306819	0.00321655	0.00353333	0.003881	0.00426252	0.00468116	0.0051405	0.00564444	0.00619729	0.00680372	0.00746889	0.00819842	0.00899848	9.5538e-12
息县	0.00117991	0.00173829	0.00209355	0.00244881	0.00280407	0.00305044	0.00334151	0.00409066	0.00439575	0.00476316	0.00516029	0.00558943	0.0060531	0.00655397	0.00709492	0.00767904	0.00830966	0.00899036	0.00972496	0.0105176	1.17991e-11
淮阳区	0.00319589	0.00342111	0.00383196	0.0042428	0.00465365	0.00524539	0.00580131	0.00718192	0.00758515	0.00837412	0.00921046	0.0100937	0.0110233	0.0119982	0.0130173	0.0140793	0.0151827	0.0163256	0.0175062	0.0187224	3.19589e-11
扶沟县	0.00228579	0.00248228	0.00270972	0.00293716	0.0031646	0.0033212	0.00352074	0.00423396	0.0044559	0.00478939	0.00514676	0.00552962	0.00593973	0.00637892	0.00684916	0.00735253	0.00789127	0.00846773	0.00908443	0.00974405	2.28579e-11
西华县	0.00270458	0.00293987	0.0032882	0.00363652	0.00398485	0.00453084	0.00501521	0.00616778	0.00649044	0.00719207	0.0079689	0.00882891	0.00978094	0.0108348	0.0120011	0.013292	0.0147205	0.0163012	0.0180502	0.0199852	2.70458e-11
商水县	0.00250468	0.00268785	0.00299308	0.00329831	0.00360354	0.0042085	0.00479346	0.00620624	0.00647958	0.00726308	0.00814035	0.00912247	0.0102219	0.0114524	0.0128295	0.0143705	0.0160946	0.0180235	0.0201811	0.0225943	2.50468e-11
沈丘县	0.00196279	0.00215511	0.00249544	0.00283578	0.00317611	0.00355498	0.00394752	0.00485471	0.00520466	0.00583439	0.00653972	0.00732964	0.00821423	0.00920472	0.0103137	0.0115552	0.012945	0.0145007	0.0162418	0.0181903	1.96279e-11
郸城县	0.0029077	0.00301416	0.0032171	0.00342004	0.00362298	0.00408403	0.00419847	0.00517312	0.00603147	0.00679043	0.00762499	0.00854033	0.00954175	0.0106346	0.0118245	0.0131168	0.0145173	0.0160314	0.0176649	0.0194234	2.9077e-11
太康县	0.00346336	0.00372669	0.0041854	0.0046441	0.00510281	0.00563222	0.00548992	0.00676438	0.00711826	0.00777518	0.00849227	0.00927501	0.0101294	0.0110618	0.0120795	0.0131901	0.0144021	0.0157246	0.0171677	0.0187422	3.46336e-11
鹿邑县	0.0026803	0.00280389	0.00309321	0.00338253	0.00367185	0.00411326	0.00458737	0.0056486	0.00606735	0.00675841	0.00752079	0.00836105	0.00928622	0.0103039	0.0114224	0.0126503	0.0139973	0.0154734	0.0170896	0.0188576	2.6803e-11
项城市	0.00238561	0.00259119	0.00285805	0.0031249	0.00339176	0.0038576	0.00389334	0.00478452	0.00522924	0.00574687	0.0063155	0.00694014	0.00762629	0.00837996	0.00920777	0.010117	0.0111156	0.0122123	0.0134167	0.0147394	2.38561e-11
西平县	0.00244253	0.00252283	0.00297617	0.00342952	0.00388286	0.00408213	0.00395753	0.00440572	0.00451247	0.00474796	0.00498643	0.00522748	0.00547071	0.00571572	0.00596213	0.00620955	0.0064576	0.00670593	0.00695419	0.00720204	2.44253e-11
上蔡县	0.00212864	0.0021617	0.00255558	0.00294947	0.00334335	0.00348805	0.0035988	0.00417792	0.00425663	0.00463058	0.00503301	0.0054657	0.00593053	0.00642946	0.00696455	0.00753795	0.00815188	0.00880869	0.00951079	0.0102607	2.12864e-11
平舆县	0.00166789	0.00169785	0.00202784	0.00235783	0.00268782	0.00286107	0.00322614	0.00357257	0.00390351	0.00432754	0.00479752	0.00531844	0.0058958	0.0065357	0.00724491	0.0080309	0.00890198	0.00986735	0.0109372	0.0121227	1.66789e-11
正阳县	0.00152649	0.00220072	0.00274269	0.00328467	0.00382664	0.00399028	0.00455586	0.00508975	0.00494229	0.00502953	0.00509787	0.00515122	0.00519274	0.005225	0.00525002	0.0052694	0.0052844	0.005296	0.00530496	0.00531188	1.52649e-11
确山县	0.00132471	0.00124193	0.00152746	0.00181299	0.00209852	0.00225118	0.00258814	0.00311643	0.00328795	0.00339224	0.00345672	0.0034962	0.00352022	0.00353478	0.0035436	0.00354892	0.00355214	0.00355408	0.00355525	0.00355595	1.32471e-11
泌阳县	0.00200684	0.00206566	0.00252469	0.00298372	0.00344275	0.00377362	0.00396399	0.00505975	0.00557227	0.00625562	0.00702255	0.00788325	0.00884914	0.00993306	0.0111494	0.0125142	0.0140457	0.0157641	0.0176922	0.0198554	2.00684e-11
汝南县	0.00192913	0.00197886	0.00233883	0.00269881	0.00305878	0.00341242	0.00350324	0.00412499	0.00421565	0.00459734	0.00501327	0.00546646	0.00596022	0.00649816	0.00708418	0.00772254	0.00841787	0.0091752	0.01	0.0108982	1.92913e-11
遂平县	0.00177754	0.00158509	0.00187236	0.00215963	0.0024469	0.00264944	0.00261564	0.00318979	0.00325021	0.00346444	0.0036926	0.0039356	0.00419437	0.00446994	0.00476338	0.00507582	0.00540849	0.00576268	0.00613975	0.00654117	1.77754e-11
新蔡县	0.00217105	0.00229887	0.00272747	0.00315607	0.00358467	0.00400161	0.00398611	0.0048769	0.00533776	0.005926	0.00657882	0.00730325	0.00810714	0.00899915	0.00998891	0.0110871	0.0123055	0.0136573	0.015157	0.0168207	2.17105e-11
济源市	0.00075763	0.00078381	0.00082561	0.00100751	0.00111636	0.00119881	0.00138301	0.00159754	0.0017173	0.00195883	0.00222445	0.00244925	0.00266617	0.00281556	0.00277772	0.00289746	0.0028391	0.00294217	0.00312666	0.00321189	7.5763e-12
江岸区	0.00075763	0.00078381	0.00082561	0.00100751	0.00111636	0.00119881	0.00138301	0.00159754	0.0017173	0.00195883	0.00222445	0.00244925	0.00266617	0.00281556	0.00277772	0.00289746	0.0028391	0.00294217	0.00312666	0.00321189	7.5763e-12
江汉区	0.00075763	0.00078381	0.00082561	0.00100751	0.00111636	0.00119881	0.00138301	0.00159754	0.0017173	0.00195883	0.00222445	0.00244925	0.00266617	0.00281556	0.00277772	0.00289746	0.0028391	0.00294217	0.00312666	0.00321189	7.5763e-12
硚口区	0.00075763	0.00078381	0.00082561	0.00100751	0.00111636	0.00119881	0.00138301	0.00159754	0.0017173	0.00195883	0.00222445	0.00244925	0.00266617	0.00281556	0.00277772	0.00289746	0.0028391	0.00294217	0.00312666	0.00321189	7.5763e-12
汉阳区	0.00075763	0.00078381	0.00082561	0.00100751	0.00111636	0.00119881	0.00138301	0.00159754	0.0017173	0.00195883	0.00222445	0.00244925	0.00266617	0.00281556	0.00277772	0.00289746	0.0028391	0.00294217	0.00312666	0.00321189	7.5763e-12
武昌区	0.00075763	0.00078381	0.00082561	0.00100751	0.00111636	0.00119881	0.00138301	0.00159754	0.0017173	0.00195883	0.00222445	0.00244925	0.00266617	0.00281556	0.00277772	0.00289746	0.0028391	0.00294217	0.00312666	0.00321189	7.5763e-12
青山区	0.00075763	0.00078381	0.00082561	0.00100751	0.00111636	0.00119881	0.00138301	0.00159754	0.0017173	0.00195883	0.00222445	0.00244925	0.00266617	0.00281556	0.00277772	0.00289746	0.0028391	0.00294217	0.00312666	0.00321189	7.5763e-12
洪山区	0.00075763	0.00078381	0.00082561	0.00100751	0.00111636	0.00119881	0.00138301	0.00159754	0.0017173	0.00195883	0.00222445	0.00244925	0.00266617	0.00281556	0.00277772	0.00289746	0.0028391	0.00294217	0.00312666	0.00321189	7.5763e-12
东西湖区	0.00075763	0.00078381	0.00082561	0.00100751	0.00111636	0.00119881	0.00138301	0.00159754	0.0017173	0.00195883	0.00222445	0.00244925	0.00266617	0.00281556	0.00277772	0.00289746	0.0028391	0.00294217	0.00312666	0.00321189	7.5763e-12
汉南区	0.00075763	0.00078381	0.00082561	0.00100751	0.00111636	0.00119881	0.00138301	0.00159754	0.0017173	0.00195883	0.00222445	0.00244925	0.00266617	0.00281556	0.00277772	0.00289746	0.0028391	0.00294217	0.00312666	0.00321189	7.5763e-12
蔡甸区	0.00075763	0.00078381	0.00082561	0.00100751	0.00111636	0.00119881	0.00138301	0.00159754	0.0017173	0.00195883	0.00222445	0.00244925	0.00266617	0.00281556	0.00277772	0.00289746	0.0028391	0.00294217	0.00312666	0.00321189	7.5763e-12
江夏区	0.00075763	0.00078381	0.00082561	0.00100751	0.00111636	0.00119881	0.00138301	0.00159754	0.0017173	0.00195883	0.00222445	0.00244925	0.00266617	0.00281556	0.00277772	0.00289746	0.0028391	0.00294217	0.00312666	0.00321189	7.5763e-12
黄陂区	0.00075763	0.00078381	0.00082561	0.00100751	0.00111636	0.00119881	0.00138301	0.00159754	0.0017173	0.00195883	0.00222445	0.00244925	0.00266617	0.00281556	0.00277772	0.00289746	0.0028391	0.00294217	0.00312666	0.00321189	7.5763e-12
新洲区	0.00075763	0.00078381	0.00082561	0.00100751	0.00111636	0.00119881	0.00138301	0.00159754	0.0017173	0.00195883	0.00222445	0.00244925	0.00266617	0.00281556	0.00277772	0.00289746	0.0028391	0.00294217	0.00312666	0.00321189	7.5763e-12
黄石港区	0.00075763	0.00078381	0.00082561	0.00100751	0.00111636	0.00119881	0.00138301	0.00159754	0.0017173	0.00195883	0.00222445	0.00244925	0.00266617	0.00281556	0.00277772	0.00289746	0.0028391	0.00294217	0.00312666	0.00321189	7.5763e-12
西塞山区	0.00075763	0.00078381	0.00082561	0.00100751	0.00111636	0.00119881	0.00138301	0.00159754	0.0017173	0.00195883	0.00222445	0.00244925	0.00266617	0.00281556	0.00277772	0.00289746	0.0028391	0.00294217	0.00312666	0.00321189	7.5763e-12
下陆区	0.00075763	0.00078381	0.00082561	0.00100751	0.00111636	0.00119881	0.00138301	0.00159754	0.0017173	0.00195883	0.00222445	0.00244925	0.00266617	0.00281556	0.00277772	0.00289746	0.0028391	0.00294217	0.00312666	0.00321189	7.5763e-12
铁山区	0.00075763	0.00078381	0.00082561	0.00100751	0.00111636	0.00119881	0.00138301	0.00159754	0.0017173	0.00195883	0.00222445	0.00244925	0.00266617	0.00281556	0.00277772	0.00289746	0.0028391	0.00294217	0.00312666	0.00321189	7.5763e-12
阳新县	0.00229034	0.00228203	0.00226538	0.00223225	0.002167	0.002284	0.002755	0.003226	0.00354	0.00377229	0.00389324	0.00395472	0.00398562	0.00400105	0.00400873	0.00401255	0.00401445	0.00401539	0.00401586	0.00401609	2.29034e-11
大冶市	0.00220397	0.00219664	0.00218306	0.00215797	0.002112	0.0022272	0.0026306	0.003034	0.00331	0.00352159	0.00364112	0.00370719	0.00374327	0.00376285	0.00377344	0.00377916	0.00378225	0.00378391	0.0037848	0.00378529	2.20397e-11
茅箭区	0.00075763	0.00078381	0.00082561	0.00100751	0.00111636	0.00119881	0.00138301	0.00159754	0.0017173	0.00195883	0.00222445	0.00244925	0.00266617	0.00281556	0.00277772	0.00289746	0.0028391	0.00294217	0.00312666	0.00321189	7.5763e-12
张湾区	0.00075763	0.00078381	0.00082561	0.00100751	0.00111636	0.00119881	0.00138301	0.00159754	0.0017173	0.00195883	0.00222445	0.00244925	0.00266617	0.00281556	0.00277772	0.00289746	0.0028391	0.00294217	0.00312666	0.00321189	7.5763e-12
郧阳区	0.00084679	0.00089546	0.00095113	0.00101511	0.001089	0.001159	0.00134	0.001521	0.001891	0.00227154	0.00269266	0.00315277	0.00364956	0.0041801	0.00474093	0.00532819	0.00593776	0.00656536	0.00720665	0.00785737	8.4679e-12
郧西县	0.0011148	0.00111794	0.00112242	0.00112883	0.001138	0.001199	0.001349	0.001499	0.001618	0.0017186	0.00179346	0.00184834	0.00188813	0.00191678	0.00193729	0.00195192	0.00196233	0.00196972	0.00197496	0.00197867	1.1148e-11
竹山县	0.0009589	0.00095645	0.00094951	0.00093008	0.000877	0.000928	0.0011975	0.001467	0.001595	0.00167305	0.00170134	0.00171138	0.00171492	0.00171616	0.0017166	0.00171675	0.0017168	0.00171682	0.00171683	0.00171683	9.589e-12
竹溪县	0.00084542	0.00084583	0.00084655	0.00084781	0.00085	0.000921	0.0012615	0.001602	0.00187135	0.00206018	0.00217683	0.00224661	0.0022876	0.00231142	0.00232518	0.0023331	0.00233765	0.00234026	0.00234176	0.00234261	8.4542e-12
房县	0.00037691	0.00046051	0.00056265	0.00068747	0.00084	0.00101	0.001275	0.00154	0.001878	0.00229432	0.00280279	0.00342377	0.00418211	0.00510814	0.0062389	0.00761957	0.00930529	0.0113634	0.0138759	0.0169431	3.7691e-12
丹江口市	0.00047841	0.00057063	0.00068071	0.00081212	0.000969	0.001101	0.0013965	0.001692	0.001994	0.00238091	0.00284278	0.00339408	0.00405212	0.00483752	0.00577489	0.00689359	0.00822863	0.00982177	0.0117228	0.0139912	4.7841e-12
西陵区	0.00075763	0.00078381	0.00082561	0.00100751	0.00111636	0.00119881	0.00138301	0.00159754	0.0017173	0.00195883	0.00222445	0.00244925	0.00266617	0.00281556	0.00277772	0.00289746	0.0028391	0.00294217	0.00312666	0.00321189	7.5763e-12
伍家岗区	0.00075763	0.00078381	0.00082561	0.00100751	0.00111636	0.00119881	0.00138301	0.00159754	0.0017173	0.00195883	0.00222445	0.00244925	0.00266617	0.00281556	0.00277772	0.00289746	0.0028391	0.00294217	0.00312666	0.00321189	7.5763e-12
点军区	0.00075763	0.00078381	0.00082561	0.00100751	0.00111636	0.00119881	0.00138301	0.00159754	0.0017173	0.00195883	0.00222445	0.00244925	0.00266617	0.00281556	0.00277772	0.00289746	0.0028391	0.00294217	0.00312666	0.00321189	7.5763e-12
猇亭区	0.00075763	0.00078381	0.00082561	0.00100751	0.00111636	0.00119881	0.00138301	0.00159754	0.0017173	0.00195883	0.00222445	0.00244925	0.00266617	0.00281556	0.00277772	0.00289746	0.0028391	0.00294217	0.00312666	0.00321189	7.5763e-12
夷陵区	0.00075763	0.00078381	0.00082561	0.00100751	0.00111636	0.00119881	0.00138301	0.00159754	0.0017173	0.00195883	0.00222445	0.00244925	0.00266617	0.00281556	0.00277772	0.00289746	0.0028391	0.00294217	0.00312666	0.00321189	7.5763e-12
远安县	0.00079475	0.00079416	0.0007918	0.00078242	0.000746	0.000779	0.000989	0.001199	0.001227	0.00120838	0.0012038	0.00120266	0.00120238	0.00120231	0.00120229	0.00120229	0.00120229	0.00120229	0.00120229	0.00120229	7.9475e-12
兴山县	0.00076632	0.00076672	0.00076433	0.00077857	0.000698	0.000646	0.000816	0.000986	0.001033	0.00106476	0.00105922	0.00106017	0.00106001	0.00106004	0.00106003	0.00106003	0.00106003	0.00106003	0.00106003	0.00106003	7.6632e-12
秭归县	0.00093728	0.00093407	0.00092655	0.00090903	0.000869	0.000922	0.001154	0.001386	0.001519	0.00161234	0.0016536	0.0016714	0.00167899	0.00168222	0.00168359	0.00168418	0.00168442	0.00168453	0.00168457	0.00168459	9.3728e-12
长阳土家族自治县	0.00140738	0.00140566	0.00139846	0.00136861	0.00125	0.001282	0.001693	0.002104	0.002314	0.00245092	0.00248469	0.00249279	0.00249472	0.00249518	0.00249529	0.00249532	0.00249533	0.00249533	0.00249533	0.00249533	1.40738e-11
五峰土家族自治县	0.00078002	0.00077742	0.00077238	0.00076264	0.000744	0.000805	0.0010135	0.001222	0.001359	0.00146409	0.00152109	0.00155118	0.00156684	0.00157494	0.0015791	0.00158125	0.00158235	0.00158291	0.0015832	0.00158335	7.8002e-12
宜都市	0.00064532	0.00077326	0.00092676	0.00111095	0.001332	0.001497	0.001951	0.002405	0.002825	0.00339004	0.00406763	0.00488009	0.00585416	0.00702185	0.00842149	0.010099	0.0121092	0.0145179	0.0174037	0.0208608	6.4532e-12
当阳市	0.0029483	0.00294246	0.0029298	0.00290248	0.002844	0.003089	0.0039195	0.00475	0.005111	0.00528216	0.00536303	0.00540074	0.00541823	0.00542631	0.00543005	0.00543177	0.00543256	0.00543293	0.0054331	0.00543318	2.9483e-11
枝江市	0.00220049	0.00223027	0.00227283	0.00233407	0.002423	0.002652	0.003382	0.004112	0.004743	0.00526123	0.00566288	0.00596629	0.00619136	0.00635617	0.00647575	0.00656195	0.0066238	0.00666803	0.00669959	0.00672208	2.20049e-11
襄城区	0.00075763	0.00078381	0.00082561	0.00100751	0.00111636	0.00119881	0.00138301	0.00159754	0.0017173	0.00195883	0.00222445	0.00244925	0.00266617	0.00281556	0.00277772	0.00289746	0.0028391	0.00294217	0.00312666	0.00321189	7.5763e-12
樊城区	0.00075763	0.00078381	0.00082561	0.00100751	0.00111636	0.00119881	0.00138301	0.00159754	0.0017173	0.00195883	0.00222445	0.00244925	0.00266617	0.00281556	0.00277772	0.00289746	0.0028391	0.00294217	0.00312666	0.00321189	7.5763e-12
襄州区	0.00075763	0.00078381	0.00082561	0.00100751	0.00111636	0.00119881	0.00138301	0.00159754	0.0017173	0.00195883	0.00222445	0.00244925	0.00266617	0.00281556	0.00277772	0.00289746	0.0028391	0.00294217	0.00312666	0.00321189	7.5763e-12
南漳县	0.00097881	0.001139	0.00132592	0.00154414	0.001799	0.00199	0.002167	0.003122	0.003663	0.00427481	0.00498694	0.00581554	0.00677928	0.00789981	0.00920214	0.0107152	0.0124725	0.0145126	0.0168802	0.0196269	9.7881e-12
谷城县	0.00192751	0.00192101	0.00190202	0.00184723	0.001695	0.001781	0.001172	0.002645	0.002902	0.00231218	0.00214029	0.0020848	0.00206627	0.00206	0.00205788	0.00205716	0.00205691	0.00205683	0.0020568	0.00205679	1.92751e-11
保康县	0.00117367	0.00117367	0.00117366	0.00117194	0.000851	0.000961	0.002914	0.001408	0.001797	0.00161761	0.00161683	0.00161682	0.00161682	0.00161682	0.00161682	0.00161682	0.00161682	0.00161682	0.00161682	0.00161682	1.17367e-11
老河口市	0.00166381	0.00182285	0.0019972	0.00218838	0.002398	0.002485	0.003279	0.003262	0.003981	0.00436027	0.00477501	0.00522849	0.00572426	0.00626619	0.00685848	0.00750575	0.00821298	0.00898565	0.00982967	0.0107515	1.66381e-11
枣阳市	0.00312977	0.00354432	0.00401553	0.00455138	0.005161	0.005389	0.006779	0.007953	0.00898	0.0102	0.011584	0.013154	0.0149345	0.0169537	0.0192431	0.0218385	0.0247804	0.0281146	0.0318928	0.0361737	3.12977e-11
宜城市	0.00289736	0.00289073	0.0028681	0.00279178	0.002545	0.002647	0.001594	0.003933	0.004342	0.00326134	0.00300115	0.00292954	0.00290905	0.00290313	0.00290141	0.00290091	0.00290077	0.00290073	0.00290071	0.00290071	2.89736e-11
梁子湖区	0.00075763	0.00078381	0.00082561	0.00100751	0.00111636	0.00119881	0.00138301	0.00159754	0.0017173	0.00195883	0.00222445	0.00244925	0.00266617	0.00281556	0.00277772	0.00289746	0.0028391	0.00294217	0.00312666	0.00321189	7.5763e-12
华容区	0.00075763	0.00078381	0.00082561	0.00100751	0.00111636	0.00119881	0.00138301	0.00159754	0.0017173	0.00195883	0.00222445	0.00244925	0.00266617	0.00281556	0.00277772	0.00289746	0.0028391	0.00294217	0.00312666	0.00321189	7.5763e-12
鄂城区	0.00075763	0.00078381	0.00082561	0.00100751	0.00111636	0.00119881	0.00138301	0.00159754	0.0017173	0.00195883	0.00222445	0.00244925	0.00266617	0.00281556	0.00277772	0.00289746	0.0028391	0.00294217	0.00312666	0.00321189	7.5763e-12
东宝区	0.00075763	0.00078381	0.00082561	0.00100751	0.00111636	0.00119881	0.00138301	0.00159754	0.0017173	0.00195883	0.00222445	0.00244925	0.00266617	0.00281556	0.00277772	0.00289746	0.0028391	0.00294217	0.00312666	0.00321189	7.5763e-12
掇刀区	0.00075763	0.00078381	0.00082561	0.00100751	0.00111636	0.00119881	0.00138301	0.00159754	0.0017173	0.00195883	0.00222445	0.00244925	0.00266617	0.00281556	0.00277772	0.00289746	0.0028391	0.00294217	0.00312666	0.00321189	7.5763e-12
沙洋县	0.00281181	0.0029068	0.00300632	0.00311063	0.00322	0.003451	0.006277	0.005951	0.006237	0.00618455	0.00622811	0.00619188	0.00622198	0.00619695	0.00621775	0.00620046	0.00621483	0.00620288	0.00621281	0.00620456	2.81181e-11
钟祥市	0.00524411	0.00524314	0.00523522	0.00517085	0.004673	0.005041	0.002545	0.007933	0.007993	0.0055222	0.00527794	0.00524881	0.00524526	0.00524482	0.00524477	0.00524476	0.00524476	0.00524476	0.00524476	0.00524476	5.24411e-11
京山市	0.00335543	0.00335542	0.00335518	0.00334734	0.003108	0.003247	0.004307	0.005079	0.005161	0.00525647	0.0052596	0.0052597	0.0052597	0.0052597	0.0052597	0.0052597	0.0052597	0.0052597	0.0052597	0.0052597	3.35543e-11
孝南区	0.00075763	0.00078381	0.00082561	0.00100751	0.00111636	0.00119881	0.00138301	0.00159754	0.0017173	0.00195883	0.00222445	0.00244925	0.00266617	0.00281556	0.00277772	0.00289746	0.0028391	0.00294217	0.00312666	0.00321189	7.5763e-12
孝昌县	0.00148268	0.0015116	0.0015477	0.00159295	0.00165	0.00175	0.002092	0.002468	0.002878	0.00327213	0.00363434	0.00396026	0.00424847	0.00449976	0.00471633	0.00490121	0.00505783	0.00518965	0.00530003	0.00539207	1.48268e-11
大悟县	0.00164433	0.00147799	0.00164466	0.00147768	0.001645	0.001727	0.002774	0.002422	0.002794	0.00250679	0.00279358	0.00250717	0.00279317	0.00250754	0.00279275	0.00250791	0.00279234	0.00250829	0.00279192	0.00250866	1.64433e-11
云梦县	0.00227383	0.00227441	0.0022727	0.00227773	0.002263	0.002332	0.00396	0.00312	0.003479	0.00335414	0.00339616	0.00338179	0.00338667	0.00338501	0.00338557	0.00338538	0.00338545	0.00338542	0.00338543	0.00338543	2.27383e-11
应城市	0.00338366	0.00337138	0.00334992	0.00331257	0.003248	0.003307	0.002849	0.004257	0.004692	0.00448295	0.00436597	0.0042995	0.00426141	0.00423946	0.00422678	0.00421944	0.00421519	0.00421272	0.00421129	0.00421046	3.38366e-11
安陆市	0.00246542	0.00246531	0.00246384	0.00244345	0.002176	0.002284	0.004524	0.003258	0.00353	0.00343189	0.00342497	0.00342448	0.00342444	0.00342444	0.00342444	0.00342444	0.00342444	0.00342444	0.00342444	0.00342444	2.46542e-11
汉川市	0.00402159	0.00398707	0.00392168	0.00379924	0.003575	0.003696	0.002771	0.00483	0.005598	0.0048869	0.00455622	0.00439451	0.00431337	0.00427211	0.00425098	0.00424012	0.00423454	0.00423166	0.00423017	0.00422941	4.02159e-11
沙市区	0.00075763	0.00078381	0.00082561	0.00100751	0.00111636	0.00119881	0.00138301	0.00159754	0.0017173	0.00195883	0.00222445	0.00244925	0.00266617	0.00281556	0.00277772	0.00289746	0.0028391	0.00294217	0.00312666	0.00321189	7.5763e-12
荆州区	0.00075763	0.00078381	0.00082561	0.00100751	0.00111636	0.00119881	0.00138301	0.00159754	0.0017173	0.00195883	0.00222445	0.00244925	0.00266617	0.00281556	0.00277772	0.00289746	0.0028391	0.00294217	0.00312666	0.00321189	7.5763e-12
公安县	0.00326985	0.00326103	0.0032444	0.0032132	0.003155	0.003425	0.004374	0.005323	0.00597	0.00645121	0.00672087	0.00686783	0.00694676	0.00698881	0.00701113	0.00702295	0.0070292	0.0070325	0.00703425	0.00703517	3.26985e-11
监利县	0.00227708	0.00269159	0.00318683	0.00377952	0.00449	0.00476	0.006356	0.007952	0.009791	0.0117834	0.0141526	0.0169642	0.020294	0.0242299	0.0288732	0.0343404	0.0407655	0.0483022	0.0571261	0.0674382	2.27708e-11
江陵县	0.00161717	0.00161938	0.00162378	0.00163252	0.00165	0.001755	0.002026	0.002297	0.002374	0.00236112	0.0023546	0.00235129	0.00234961	0.00234876	0.00234833	0.00234811	0.00234799	0.00234794	0.00234791	0.00234789	1.61717e-11
石首市	0.00123849	0.00140418	0.00159248	0.00180656	0.00205	0.002192	0.0026245	0.003057	0.003492	0.00397542	0.00452308	0.00514314	0.00584476	0.0066382	0.00753496	0.00854789	0.00969139	0.0109815	0.0124363	0.0140758	1.23849e-11
洪湖市	0.00353948	0.00354199	0.00354626	0.00355354	0.003566	0.003955	0.0049885	0.006022	0.006668	0.00715073	0.00744948	0.00763019	0.00773804	0.00780191	0.00783955	0.00786168	0.00787467	0.00788228	0.00788675	0.00788936	3.53948e-11
松滋市	0.0027905	0.00278843	0.00277887	0.00273517	0.002542	0.002587	0.0032415	0.003896	0.004118	0.00421544	0.00423679	0.00424142	0.00424242	0.00424264	0.00424269	0.0042427	0.0042427	0.0042427	0.0042427	0.0042427	2.7905e-11
黄州区	0.00075763	0.00078381	0.00082561	0.00100751	0.00111636	0.00119881	0.00138301	0.00159754	0.0017173	0.00195883	0.00222445	0.00244925	0.00266617	0.00281556	0.00277772	0.00289746	0.0028391	0.00294217	0.00312666	0.00321189	7.5763e-12
团风县	0.00069345	0.00055366	0.00069372	0.00055344	0.000694	0.000709	0.001616	0.001146	0.001351	0.00107678	0.00135078	0.00107696	0.00135055	0.00107714	0.00135033	0.00107732	0.00135011	0.00107749	0.00134988	0.00107767	6.9345e-12
红安县	0.0013679	0.0013679	0.0013679	0.00136791	0.001381	0.001371	0.001444	0.002041	0.002291	0.00227306	0.00227303	0.00227303	0.00227303	0.00227303	0.00227303	0.00227303	0.00227303	0.00227303	0.00227303	0.00227303	1.3679e-11
罗田县	0.0012236	0.00115663	0.0012238	0.00115644	0.001224	0.00128	0.002018	0.0019078	0.002104	0.00198687	0.00210353	0.00198731	0.00210306	0.00198775	0.0021026	0.00198819	0.00210214	0.00198862	0.00210168	0.00198905	1.2236e-11
英山县	0.00158118	0.00158117	0.00158088	0.00157348	0.001391	0.001395	0.003676	0.002469	0.00268	0.00260537	0.00260258	0.00260247	0.00260247	0.00260247	0.00260247	0.00260247	0.00260247	0.00260247	0.00260247	0.00260247	1.58118e-11
浠水县	0.00160272	0.00179407	0.00200901	0.00225052	0.002522	0.002661	0.00284	0.004738	0.00522	0.00585476	0.00656466	0.00735833	0.00824539	0.00923652	0.0103436	0.0115797	0.0129597	0.0144996	0.0162175	0.0181334	1.60272e-11
蕲春县	0.00204106	0.00204032	0.00203857	0.0020345	0.002025	0.002257	0.002981	0.003695	0.003855	0.0038228	0.00380913	0.00380331	0.00380083	0.00379977	0.00379932	0.00379913	0.00379905	0.00379901	0.003799	0.00379899	2.04106e-11
黄梅县	0.00234492	0.00228004	0.00234594	0.00227903	0.002347	0.002471	0.00391837	0.003687	0.003889	0.00376258	0.00388835	0.0037632	0.00388771	0.00376381	0.00388708	0.00376442	0.00388645	0.00376503	0.00388583	0.00376563	2.34492e-11
麻城市	0.00306561	0.0031465	0.00306433	0.00314784	0.003063	0.00315	0.002986	0.005096	0.005269	0.00541475	0.00527151	0.00541222	0.00527393	0.00540978	0.00527626	0.00540742	0.00527852	0.00540515	0.0052807	0.00540296	3.06561e-11
武穴市	0.00223935	0.00223934	0.00223925	0.00223826	0.002228	0.002303	0.001895	0.003931	0.004199	0.00405244	0.00403859	0.00403725	0.00403713	0.00403711	0.00403711	0.00403711	0.00403711	0.00403711	0.00403711	0.00403711	2.23935e-11
咸安区	0.00075763	0.00078381	0.00082561	0.00100751	0.00111636	0.00119881	0.00138301	0.00159754	0.0017173	0.00195883	0.00222445	0.00244925	0.00266617	0.00281556	0.00277772	0.00289746	0.0028391	0.00294217	0.00312666	0.00321189	7.5763e-12
嘉鱼县	0.00256416	0.00256079	0.00254804	0.00250025	0.002327	0.002442	0.001639	0.003184	0.00348	0.00278076	0.00262114	0.00258062	0.00257005	0.00256727	0.00256654	0.00256635	0.00256629	0.00256628	0.00256628	0.00256628	2.56416e-11
通城县	0.00116238	0.0011624	0.00116202	0.00116917	0.001044	0.001019	0.00155	0.002157	0.001984	0.00182198	0.00183048	0.00183001	0.00183004	0.00183003	0.00183003	0.00183003	0.00183003	0.00183003	0.00183003	0.00183003	1.16238e-11
崇阳县	0.00119997	0.0011999	0.00119942	0.00119636	0.001177	0.001237	0.000954	0.001858	0.001986	0.00183114	0.00180801	0.00180442	0.00180386	0.00180377	0.00180375	0.00180375	0.00180375	0.00180375	0.00180375	0.00180375	1.19997e-11
通山县	0.00113102	0.00113103	0.00113087	0.00113894	0.000787	0.000808	0.002417	0.001064	0.001124	0.00113133	0.00113118	0.00113118	0.00113118	0.00113118	0.00113118	0.00113118	0.00113118	0.00113118	0.00113118	0.00113118	1.13102e-11
赤壁市	0.00292796	0.0029279	0.0029263	0.00288159	0.00187	0.00198	0.006948	0.002846	0.002987	0.00292994	0.00292784	0.00292776	0.00292776	0.00292776	0.00292776	0.00292776	0.00292776	0.00292776	0.00292776	0.00292776	2.92796e-11
曾都区	0.00075763	0.00078381	0.00082561	0.00100751	0.00111636	0.00119881	0.00138301	0.00159754	0.0017173	0.00195883	0.00222445	0.00244925	0.00266617	0.00281556	0.00277772	0.00289746	0.0028391	0.00294217	0.00312666	0.00321189	7.5763e-12
广水市	0.0029993	0.00299874	0.00299585	0.00298093	0.002905	0.003069	0.002318	0.004296	0.004618	0.00415053	0.00406558	0.00404932	0.00404617	0.00404556	0.00404545	0.00404542	0.00404542	0.00404542	0.00404542	0.00404542	2.9993e-11
恩施市	0.00211992	0.00198716	0.00212046	0.00198665	0.002121	0.002155	0.002774	0.002583	0.002811	0.00263159	0.00281081	0.00263177	0.00281063	0.00263194	0.00281045	0.00263211	0.00281026	0.00263228	0.00281008	0.00263246	2.11992e-11
利川市	0.0024821	0.00248024	0.00247158	0.00243154	0.002253	0.002407	0.001588	0.003097	0.003348	0.00264796	0.00251855	0.00249173	0.00248604	0.00248483	0.00248457	0.00248452	0.0024845	0.0024845	0.0024845	0.0024845	2.4821e-11
建始县	0.00133688	0.00135262	0.00137321	0.00140027	0.001436	0.001477	0.001542	0.001772	0.0019	0.00201114	0.00210157	0.00217431	0.00223231	0.00227825	0.00231443	0.00234282	0.00236502	0.00238234	0.00239583	0.00240631	1.33688e-11
巴东县	0.00128483	0.00128473	0.0012843	0.00128238	0.001274	0.001315	0.001124	0.00176	0.00191	0.00184095	0.00182551	0.00182199	0.00182119	0.001821	0.00182096	0.00182095	0.00182095	0.00182095	0.00182095	0.00182095	1.28483e-11
宣恩县	0.00074901	0.00080106	0.00085688	0.00091676	0.000981	0.001016	0.0013	0.001327	0.001442	0.00154388	0.0016528	0.00176924	0.00189371	0.00202674	0.00216893	0.00232087	0.00248323	0.0026567	0.00284203	0.00304001	7.4901e-12
咸丰县	0.00131463	0.00130915	0.00129841	0.00127749	0.00123719	0.001175	0.000976	0.00151185	0.001621	0.00146475	0.0013917	0.00135623	0.00133867	0.0013299	0.00132549	0.00132327	0.00132215	0.00132159	0.0013213	0.00132116	1.31463e-11
来凤县	0.00084753	0.00084756	0.00084769	0.00084817	0.00085	0.000852	0.00087	0.001121	0.001254	0.00129133	0.00130093	0.00130336	0.00130398	0.00130413	0.00130417	0.00130418	0.00130418	0.00130418	0.00130418	0.00130418	8.4753e-12
鹤峰县	0.00128137	0.0012827	0.00127118	0.00137495	0.000695	0.000728	0.006862	0.000899	0.001015	0.00131717	0.00127776	0.00128229	0.00128176	0.00128182	0.00128181	0.00128182	0.00128182	0.00128182	0.00128182	0.00128182	1.28137e-11
仙桃市	0.00538756	0.00540687	0.00543733	0.0054855	0.005562	0.005787	0.006257	0.00672609	0.00704283	0.00725218	0.00738866	0.00747687	0.00753357	0.00756988	0.00759308	0.00760789	0.00761733	0.00762335	0.00762718	0.00762962	5.38756e-11
潜江市	0.00426431	0.00426431	0.00426432	0.00426439	0.004265	0.004425	0.006058	0.0065209	0.00657836	0.00658524	0.00658606	0.00658616	0.00658617	0.00658617	0.00658617	0.00658617	0.00658617	0.00658617	0.00658617	0.00658617	4.26431e-11
天门市	0.00444699	0.00444699	0.00444699	0.00444699	0.004447	0.004544	0.000191	0.00019947	0.00019941	0.00019941	0.00019941	0.00019941	0.00019941	0.00019941	0.00019941	0.00019941	0.00019941	0.00019941	0.00019941	0.00019941	4.44699e-11
神农架林区	0.000152	0.000152	0.000152	0.000152	0.000152	0.000152	0.000152	0.000152	0.000152	0.000152	0.000152	0.000152	0.000152	0.000152	0.000152	0.000152	0.000152	0.000152	0.000152	0.000152	1.52e-12
芙蓉区	0.00019591	0.00020366	0.00020522	0.00024995	0.00026707	0.00027921	0.00031743	0.00030346	0.00027328	0.00024444	0.00023719	0.00019354	0.00013556	7.93e-05	4.467e-05	2.955e-05	1.268e-05	6.8e-06	1.28e-06	3.4e-07	1.9591e-12
天心区	0.00011963	0.00013016	0.00013121	0.00016307	0.00017637	0.00018365	0.00022215	0.00023544	0.0002187	0.00020034	0.00019484	0.00016532	0.00013993	0.00011088	0.00037381	0.00030543	0.00026035	0.00023508	0.00024343	0.00023631	1.1963e-12
岳麓区	0.00029216	0.00030716	0.00030927	0.00038366	0.00041317	0.00043997	0.00050979	0.00215094	0.00209136	0.00216278	0.00223318	0.00229258	0.00236001	0.00245923	0.00253965	0.00267362	0.00160971	0.00155032	0.00157534	0.00155155	2.9216e-12
开福区	0.0003518	0.00038047	0.00038343	0.00047666	0.00051459	0.00055052	0.00062005	0.00064922	0.00065664	0.00068925	0.0008079	0.00083077	0.00071605	0.00059572	0.00053439	0.00036161	0.00025726	0.00022051	0.0002053	0.00019544	3.518e-12
雨花区	0.00031738	0.00033017	0.00031808	0.00039406	0.00043764	0.00046273	0.00053431	0.00057005	0.00055437	0.00051543	0.00049283	0.00033482	0.00020611	0.00011625	0.00109951	0.00105581	0.00086281	0.00082421	0.00083289	0.00066418	3.1738e-12
望城区	0.00196663	0.00206706	0.00216055	0.00273583	0.0030118	0.00326416	0.00374415	0.00325332	0.00349597	0.00391907	0.00478308	0.00522236	0.00572266	0.00624773	0.00704112	0.00777022	0.00686196	0.00704978	0.00830676	0.00893855	1.96663e-11
长沙县	0.00287751	0.00301147	0.00317297	0.00396549	0.00428101	0.00463426	0.00533463	0.00587669	0.00633367	0.00679264	0.00849157	0.00929012	0.0102085	0.0111876	0.0107837	0.0118801	0.0102713	0.0104493	0.0123263	0.0130562	2.87751e-11
浏阳市	0.00294885	0.00311359	0.00331986	0.00416558	0.00451052	0.00488614	0.00544857	0.00685848	0.00703882	0.00800579	0.00982241	0.0108445	0.0118972	0.0129748	0.0144557	0.0158271	0.0151586	0.0158794	0.0184376	0.0203321	2.94885e-11
宁乡市	0.00332998	0.00347869	0.00371548	0.00467237	0.00510096	0.00553576	0.00637634	0.00829235	0.0087984	0.00983438	0.0117086	0.0128045	0.0140756	0.0152877	0.0168404	0.0184547	0.0161253	0.0164766	0.0188409	0.0198903	3.32998e-11
荷塘区	0.00015178	0.00015418	0.00016485	0.00021223	0.00023122	0.00024983	0.00036346	0.00037596	0.00039271	0.00041777	0.0004581	0.00051323	0.00055705	0.00061331	0.00066044	0.00073751	0.00066579	0.00068511	0.00083742	0.00089696	1.5178e-12
芦淞区	9.877e-05	9.871e-05	0.00010324	0.00012918	0.00014348	0.00015649	0.00020659	0.00021014	0.00020787	0.00022425	0.00024282	0.00067227	0.00071846	0.00077812	0.00083731	0.00093501	0.00080604	0.00083154	0.0010164	0.00112626	9.877e-13
石峰区	0.00021479	0.00023584	0.00024975	0.00031636	0.00033707	0.00035829	0.00048222	0.00041921	0.00037396	0.00042558	0.0004716	0.00051723	0.00055452	0.00058969	0.00063821	0.00071269	0.00060381	0.00061194	0.00074798	0.00075079	2.1479e-12
天元区	0.00020256	0.00021087	0.00020612	0.00027355	0.00030091	0.00032398	0.00042743	0.00040674	0.000396	0.00041987	0.00044613	0.00103616	0.00112177	0.0012261	0.00130262	0.00145462	0.00131974	0.00133891	0.00163657	0.0018021	2.0256e-12
渌口区	0.0010715	0.00106021	0.00111484	0.00146507	0.00158227	0.00169151	0.00218334	0.00266567	0.00264451	0.00275376	0.00286679	0.00216975	0.00234859	0.00254751	0.00273698	0.00305635	0.0029415	0.00301879	0.00368991	0.00389529	1.0715e-11
攸县	0.00228343	0.00214143	0.002195	0.00285425	0.00308511	0.00330315	0.0042597	0.00478928	0.00493638	0.0052266	0.00552624	0.00607162	0.00652035	0.00709454	0.00761255	0.00840084	0.00786948	0.00810144	0.00990248	0.0106567	2.28343e-11
茶陵县	0.0013739	0.00133434	0.00135096	0.00177698	0.0019008	0.00203026	0.00258876	0.0031098	0.002975	0.00317439	0.0033803	0.00379355	0.00411378	0.00447041	0.00475545	0.00491035	0.00416477	0.00426036	0.00520749	0.00557729	1.3739e-11
炎陵县	0.00042214	0.00041302	0.00042367	0.00053657	0.00056205	0.00060301	0.00075347	0.00073644	0.00074403	0.00081431	0.00089105	0.0009715	0.00104862	0.00114594	0.00124567	0.00139102	0.00149293	0.00153214	0.00187275	0.00202312	4.2214e-12
醴陵市	0.00200228	0.00196883	0.00198385	0.00258296	0.00279854	0.00298867	0.00384738	0.00444818	0.00442843	0.00465014	0.0048904	0.00537399	0.00579669	0.00631326	0.00689271	0.00769701	0.00731637	0.00749582	0.00916226	0.0098994	2.00228e-11
雨湖区	0.0002189	0.00022901	0.00026814	0.00036837	0.00041904	0.00045742	0.00071374	0.00068946	0.000629	0.00096038	0.00182377	0.00191295	0.00210421	0.00232685	0.00264177	0.00290249	0.00232168	0.00236143	0.00280822	0.00291951	2.189e-12
岳塘区	0.00024627	0.00025447	0.00030631	0.00041392	0.00047181	0.00052333	0.00076762	0.00078037	0.00074212	0.00079316	0.00085133	0.00090251	0.00093397	0.00103597	0.00114723	0.00121817	0.00106277	0.00110212	0.00122829	0.00127959	2.4627e-12
湘潭县	0.00287431	0.00297508	0.00318733	0.00442959	0.00480074	0.00507488	0.00733549	0.00791093	0.00749052	0.00771785	0.00733654	0.00787316	0.00845606	0.00916564	0.0100072	0.010555	0.00853588	0.0087285	0.0101955	0.00997931	2.87431e-11
湘乡市	0.00202284	0.00207283	0.0022541	0.00315531	0.00343789	0.00369166	0.00540002	0.00598478	0.00569107	0.00609042	0.00645358	0.00685294	0.00749422	0.00818	0.00910323	0.00997049	0.00813659	0.00830564	0.00985485	0.00953337	2.02284e-11
韶山市	0.00020107	0.00020973	0.00023455	0.00032934	0.00036303	0.00038673	0.00056481	0.00070463	0.00065364	0.00068895	0.00072301	0.00080771	0.00095552	0.00105626	0.00110773	0.00113764	0.00091968	0.00093455	0.00112287	0.00116165	2.0107e-12
珠晖区	0.00024067	0.00026681	0.00025067	0.00034276	0.00038334	0.00040555	0.00050247	0.00085332	0.00086556	0.0009559	0.00105557	0.00117204	0.0012199	0.0013144	0.00146352	0.0016003	0.0014283	0.00143424	0.00164151	0.00174112	2.4067e-12
雁峰区	9.355e-05	9.855e-05	9.323e-05	0.00011632	0.00012955	0.00013562	0.00016201	0.00027019	0.00027198	0.0002933	0.00032446	0.00035954	0.00037349	0.00040007	0.00044376	0.00048348	0.00031056	0.00031522	0.00036113	0.00036592	9.355e-13
石鼓区	0.00014005	0.00013705	0.00012452	0.0001614	0.00018867	0.00019854	0.00025718	0.00045882	0.00046804	0.00050851	0.0005395	0.00059794	0.00062175	0.00067467	0.00074618	0.00081151	0.00034416	0.0003542	0.00040617	0.00040469	1.4005e-12
蒸湘区	0.00014689	0.00015342	0.00014331	0.0001721	0.00019273	0.00020453	0.00025862	0.00043051	0.00043477	0.00047221	0.00052217	0.00057979	0.00060229	0.00064818	0.00072034	0.0007857	0.00049114	0.00049929	0.00057311	0.00058179	1.4689e-12
南岳区	0.0001113	0.00011522	0.00012047	0.0001547	0.00017088	0.00018175	0.00022648	0.00029711	0.00030722	0.00033511	0.0003714	0.00041202	0.00042927	0.00046088	0.0005117	0.00055788	0.00034327	0.00035171	0.00040215	0.0004052	1.113e-12
衡阳县	0.00357014	0.00339578	0.00342501	0.00440151	0.00471172	0.00492111	0.00611309	0.00698603	0.00695777	0.00758665	0.00839692	0.00933061	0.00971157	0.0104735	0.0114834	0.012123	0.00970405	0.00994292	0.0113798	0.0115142	3.57014e-11
南县	0.00200421	0.00207205	0.00217215	0.00278065	0.00308982	0.00332107	0.00417171	0.00495536	0.00508176	0.0061646	0.00716453	0.00778336	0.00826178	0.00895064	0.00804755	0.0105969	0.0100246	0.0105076	0.0122002	0.0134383	2.00421e-11
衡山县	0.00099517	0.00104991	0.00105491	0.00136371	0.0014982	0.00157802	0.00197971	0.00240027	0.00240852	0.00261273	0.00315209	0.00350527	0.00365194	0.00392078	0.00431968	0.00470117	0.00435317	0.00447319	0.00512959	0.00556411	9.9517e-12
衡东县	0.00171689	0.00171061	0.00171263	0.00251655	0.00269961	0.00283619	0.00348926	0.00437725	0.0044142	0.00478833	0.00537011	0.00597296	0.00621683	0.00671165	0.00741594	0.00807865	0.00631563	0.00654166	0.00749432	0.00787022	1.71689e-11
祁东县	0.00210342	0.00219903	0.00234528	0.00283669	0.00311524	0.00329697	0.00406152	0.00541944	0.00560029	0.00612453	0.00665443	0.00738018	0.00766657	0.00828073	0.0091761	0.00999611	0.00766554	0.00769257	0.00879574	0.00901622	2.10342e-11
耒阳市	0.00234365	0.00237198	0.00249362	0.0032366	0.00354852	0.00371261	0.00469341	0.00620151	0.00629108	0.00687792	0.00752383	0.0083492	0.008707	0.00929881	0.0102647	0.0111604	0.00840073	0.00872748	0.0100275	0.0103626	2.34365e-11
常宁市	0.00180073	0.00181012	0.00188218	0.0024742	0.00266888	0.00279498	0.00350529	0.00481281	0.00483252	0.00521875	0.00579116	0.00643078	0.00668033	0.0071882	0.00795396	0.00863972	0.00762904	0.00791473	0.00908493	0.00968352	1.80073e-11
双清区	0.00016784	0.00018883	0.00023846	0.00029255	0.00031734	0.00033825	0.00040161	0.0004519	0.0004513	0.00049229	0.00057627	0.00061528	0.000631	0.00067839	0.00075049	0.0008356	0.00088129	0.00092507	0.00106516	0.00124432	1.6784e-12
大祥区	0.00022246	0.00023395	0.00026452	0.00035283	0.00038036	0.00040633	0.0004793	0.00051072	0.00051685	0.00057242	0.0006832	0.00073145	0.00075067	0.00081156	0.00089435	0.0009819	0.00119414	0.00123456	0.00142088	0.00156672	2.2246e-12
北塔区	0.00010266	0.00011564	0.00013804	0.00016177	0.0001778	0.00019084	0.000226	0.00025585	0.0002589	0.00028393	0.00033163	0.00035454	0.00036586	0.00039679	0.00043901	0.00048872	0.00052094	0.00054254	0.0006308	0.00069363	1.0266e-12
新邵县	0.00113982	0.00122683	0.0011107	0.00134306	0.00141307	0.00150659	0.00179289	0.00217621	0.00214198	0.00232831	0.0027917	0.00300355	0.00344929	0.00371481	0.00412796	0.00455748	0.00419552	0.00432817	0.00537713	0.00578925	1.13982e-11
邵阳县	0.00120388	0.00137861	0.0013113	0.00174984	0.00184749	0.00197024	0.00232936	0.00272307	0.00272544	0.00298316	0.00356549	0.00381703	0.00408535	0.00438164	0.00485165	0.00517205	0.00492286	0.00504894	0.00621933	0.00669968	1.20388e-11
隆回县	0.00150859	0.00164398	0.00163945	0.00190193	0.00184749	0.00213307	0.00249176	0.00283773	0.0028336	0.00311595	0.00381214	0.0043204	0.00451047	0.00496229	0.00550649	0.00619541	0.00607233	0.00640002	0.00782713	0.00851794	1.50859e-11
洞口县	0.00205643	0.00235257	0.00240742	0.0032783	0.00200359	0.00366534	0.00400874	0.00413874	0.00424066	0.00460203	0.00550841	0.00602518	0.00645102	0.00693106	0.00745595	0.00813619	0.00724346	0.00743509	0.009034	0.0084326	2.05643e-11
绥宁县	0.00105961	0.00111523	0.00111079	0.00126561	0.00343844	0.00144835	0.00171126	0.00143067	0.00145755	0.00161978	0.00192198	0.0020645	0.00219377	0.00235745	0.00259228	0.00285115	0.0029289	0.0030538	0.00376708	0.0033977	1.05961e-11
新宁县	0.00088286	0.00092142	0.00089599	0.00114823	0.0012185	0.00130085	0.00152303	0.00160968	0.00164487	0.00184033	0.00224829	0.00241571	0.00248242	0.00273001	0.00301769	0.00334499	0.00327977	0.00333484	0.00403562	0.00435532	8.8286e-12
城步苗族自治县	0.00037784	0.00041802	0.00042284	0.0005274	0.00058343	0.00062359	0.00073989	0.00090119	0.00093221	0.00104063	0.00124854	0.00135695	0.0014266	0.00155267	0.0017239	0.00184685	0.0016526	0.00173213	0.00208943	0.00227986	3.7784e-12
武冈市	0.00175355	0.0018853	0.00181296	0.00233315	0.00243284	0.00257946	0.00277449	0.00335356	0.00326436	0.00353879	0.00423438	0.0046137	0.00487537	0.00523855	0.00585054	0.00665577	0.00567051	0.00561135	0.00695494	0.00743529	1.75355e-11
邵东市	0.00240569	0.00257564	0.00203722	0.00266916	0.00281542	0.00300735	0.00320884	0.0036084	0.00359633	0.0039822	0.00493415	0.0057046	0.00624462	0.00692711	0.00765266	0.00808815	0.00698348	0.00700826	0.00852079	0.00892195	2.40569e-11
岳阳楼区	0.00038083	0.00039496	0.00039845	0.00048034	0.00050753	0.00087616	0.00113321	0.00103306	0.00103537	0.00112504	0.00127824	0.00130405	0.00137793	0.00148496	0.00164084	0.00178119	0.00165279	0.0017497	0.00211635	0.00227987	3.8083e-12
云溪区	0.00040964	0.00042539	0.00044238	0.0004961	0.00055566	0.00059718	0.00075084	0.00079199	0.00079723	0.00088249	0.00100715	0.00103104	0.00108304	0.00116809	0.00128924	0.0014089	0.00136052	0.00143537	0.00173533	0.00188342	4.0964e-12
君山区	0.00099084	0.00102834	0.00114092	0.00125831	0.00138982	0.00149152	0.00183815	0.00218763	0.00226726	0.00255205	0.00307589	0.0031581	0.00335025	0.00361416	0.00400959	0.00435478	0.00410244	0.004349	0.00524863	0.00574246	9.9084e-12
岳阳县	0.00236586	0.00244379	0.00259526	0.00299847	0.00328993	0.00321524	0.00420238	0.00459944	0.00447155	0.00483253	0.00562581	0.00578629	0.00600842	0.0064965	0.00722481	0.0079233	0.00748714	0.00785037	0.00952926	0.0102591	2.36586e-11
华容县	0.00291675	0.00302572	0.00346939	0.00367188	0.00396814	0.0041256	0.00504674	0.00549055	0.00558138	0.00631792	0.00749836	0.00769052	0.00816252	0.00882755	0.00959685	0.0103931	0.0100654	0.0106231	0.0130225	0.0140874	2.91675e-11
湘阴县	0.00256531	0.00262014	0.00256533	0.0030334	0.0033457	0.00352589	0.00441018	0.00449202	0.00464911	0.0051112	0.00584176	0.00600086	0.0063779	0.00687468	0.00740789	0.00804106	0.00790903	0.00834522	0.0100969	0.0108772	2.56531e-11
平江县	0.00182203	0.0018906	0.00194519	0.00227704	0.00239393	0.00255897	0.00328454	0.00398075	0.0039464	0.00420731	0.00491044	0.00506095	0.00535724	0.00576827	0.00640468	0.00697148	0.00655503	0.00693837	0.00849981	0.00941608	1.82203e-11
汨罗市	0.00246889	0.00256165	0.00272469	0.00327857	0.0034396	0.00366422	0.00490154	0.00463062	0.00448766	0.00477273	0.00554564	0.00568872	0.00600175	0.00645866	0.00719159	0.00792209	0.00746076	0.00783009	0.00906818	0.0096983	2.46889e-11
临湘市	0.00116804	0.00121196	0.00134603	0.00144746	0.00157316	0.0016498	0.00236194	0.00269919	0.0026642	0.00284062	0.00326707	0.00335748	0.00355652	0.00383703	0.00424652	0.00462551	0.00444912	0.00469243	0.00567297	0.00616181	1.16804e-11
武陵区	0.00046085	0.00048722	0.00051941	0.00061883	0.00068305	0.00071722	0.00083293	0.00095261	0.00100482	0.0014011	0.0011127	0.0011297	0.00145213	0.00162678	0.00175553	0.00190631	0.00143185	0.00149394	0.0017775	0.00177874	4.6085e-12
鼎城区	0.00275828	0.0027939	0.00301083	0.00381118	0.00435063	0.00480743	0.0056092	0.00600843	0.00691641	0.00741407	0.00802135	0.00816529	0.00847357	0.00898434	0.00964461	0.00877558	0.00928314	0.00966712	0.0115445	0.0124165	2.75828e-11
安乡县	0.00170973	0.00179872	0.00211359	0.00257524	0.00294664	0.00310533	0.00355099	0.00354375	0.00385417	0.00415297	0.00439592	0.00452441	0.00467313	0.00496778	0.00467582	0.00472768	0.00517853	0.00537765	0.00628066	0.00676991	1.70973e-11
汉寿县	0.00197244	0.00199964	0.00215256	0.00281806	0.00313145	0.00335319	0.00386203	0.00445861	0.00536592	0.00583712	0.00627563	0.00654535	0.00717387	0.00772283	0.0082406	0.00943319	0.00800223	0.00815503	0.00953953	0.0101458	1.97244e-11
澧县	0.00236742	0.00248967	0.00281638	0.00359787	0.00396538	0.00417914	0.00499207	0.00556879	0.00648687	0.00706374	0.00737923	0.00756234	0.00809903	0.00862314	0.00914014	0.0100317	0.00803284	0.00839918	0.00981273	0.0102512	2.36742e-11
临澧县	0.0015647	0.00156857	0.00155613	0.00201177	0.00217609	0.00226677	0.00275868	0.00268177	0.00309876	0.00330234	0.00347257	0.00358391	0.0038867	0.00434091	0.00467377	0.00554501	0.00518481	0.00539307	0.00561005	0.00596843	1.5647e-11
桃源县	0.003368	0.00333976	0.00349137	0.00450419	0.00488763	0.00513008	0.00605103	0.00710242	0.00796604	0.00848428	0.00879858	0.00903347	0.0100693	0.0108864	0.0117775	0.0131409	0.0119253	0.0123839	0.0139783	0.0150045	3.368e-11
石门县	0.00162073	0.00170538	0.00189178	0.00248595	0.00271117	0.00286932	0.00348116	0.00398134	0.0047285	0.00501974	0.00513322	0.00526651	0.00533147	0.00556483	0.0059624	0.00666433	0.0063713	0.00656631	0.00748267	0.00791745	1.62073e-11
津市市	0.00066816	0.00069896	0.00077566	0.00101122	0.00121367	0.00126755	0.00151211	0.00166717	0.00197393	0.00212622	0.00233126	0.00256246	0.00265669	0.00287075	0.00298708	0.00342717	0.00324357	0.00337262	0.00418886	0.00458435	6.6816e-12
永定区	0.00074793	0.00076165	0.00084901	0.0008986	0.00095261	0.00101952	0.00128987	0.00134208	0.001436	0.00163098	0.00198716	0.00215452	0.0023047	0.00248022	0.00273158	0.00297664	0.00291758	0.00299508	0.00360718	0.00389391	7.4793e-12
武陵源区	7.39e-05	7.674e-05	8.367e-05	8.792e-05	9.272e-05	9.978e-05	0.00012741	0.00013873	0.00014175	0.00015682	0.00019026	0.00020786	0.000249	0.00025298	0.00027181	0.00029508	0.00028168	0.00029136	0.00034523	0.00037309	7.39e-13
慈利县	0.00109643	0.0011148	0.00117751	0.00134539	0.00145362	0.00154729	0.00196124	0.00205813	0.00202808	0.0023336	0.00284741	0.00311273	0.00332678	0.00355687	0.00390925	0.00425199	0.00427248	0.00433132	0.00521802	0.00565559	1.09643e-11
桑植县	0.00046461	0.00047137	0.00048879	0.00057327	0.00061463	0.00065213	0.00082725	0.00085855	0.00086458	0.00094773	0.00112707	0.00124552	0.00133363	0.0014537	0.00154634	0.0016872	0.00175672	0.00180716	0.00220764	0.00239656	4.6461e-12
资阳区	0.00061567	0.00066036	0.00067691	0.00090793	0.001011	0.0011111	0.00146299	0.00176724	0.00177765	0.00198307	0.0024194	0.0026866	0.00283988	0.00307373	0.00339111	0.00375764	0.00354534	0.00370704	0.00429369	0.00468492	6.1567e-12
赫山区	0.00156223	0.00161385	0.00142359	0.0018913	0.00206064	0.00223361	0.00301498	0.00363633	0.00353365	0.00390155	0.00464319	0.00505578	0.00548508	0.00594693	0.00656932	0.00737079	0.00695789	0.00728663	0.00845001	0.00919924	1.56223e-11
桃江县	0.00134599	0.0014002	0.00130044	0.0017221	0.00186506	0.00201654	0.00268558	0.00345515	0.00327222	0.00354004	0.00426564	0.00469863	0.00513717	0.00558355	0.00616304	0.0067835	0.0065316	0.00680818	0.00787874	0.00862182	1.34599e-11
安化县	0.00134975	0.00140845	0.00147839	0.00190367	0.0020338	0.0022156	0.00292945	0.00446059	0.00336896	0.00361836	0.00450975	0.00494225	0.00548565	0.00593172	0.00653287	0.00726363	0.00674596	0.00702642	0.00812421	0.00884456	1.34975e-11
沅江市	0.00193263	0.00196643	0.00205055	0.00269446	0.00293563	0.0031233	0.0039114	0.00105283	0.00461845	0.00505499	0.00602679	0.00664452	0.00712393	0.00771057	0.00850754	0.009405	0.00885595	0.0092712	0.0107093	0.00987662	1.93263e-11
北湖区	0.00050629	0.00052133	0.0005486	0.00062273	0.00069094	0.00070773	0.00098249	0.00148284	0.00113983	0.00131081	0.00145702	0.00150323	0.0016092	0.00177281	0.00198931	0.00218827	0.00203459	0.00210454	0.00250442	0.00270056	5.0629e-12
苏仙区	0.00071903	0.00071675	0.00075276	0.00088796	0.00095762	0.0010135	0.00129302	0.00339303	0.001498	0.00176629	0.0019598	0.00203298	0.00209575	0.0022265	0.00251236	0.00275565	0.00247603	0.00252116	0.00300021	0.00281337	7.1903e-12
桂阳县	0.00182092	0.00193019	0.00195421	0.00235731	0.00250037	0.00259534	0.00308352	0.00217555	0.00335907	0.00394609	0.00496365	0.00526843	0.00574436	0.00615578	0.00672507	0.00735494	0.00683753	0.00709123	0.00840601	0.00898627	1.82092e-11
宜章县	0.00098052	0.00099356	0.00100625	0.0011825	0.00124792	0.00130672	0.00183873	0.00233358	0.0021116	0.00245269	0.00250807	0.00252183	0.00275504	0.00292602	0.00312531	0.00348559	0.00320904	0.00328284	0.003898	0.00416874	9.8052e-12
永兴县	0.00126146	0.00126554	0.00127875	0.00156294	0.00168194	0.00167668	0.00204431	0.00251033	0.00231728	0.00269039	0.00301446	0.00317498	0.00341976	0.00361951	0.0038578	0.00399216	0.0036392	0.00376105	0.00446271	0.00475368	1.26146e-11
嘉禾县	0.00086641	0.00086902	0.00089547	0.00107738	0.00113398	0.00118438	0.00145096	0.00170254	0.00163874	0.00193292	0.00212245	0.00227627	0.00247446	0.0027065	0.00305197	0.00341103	0.0030462	0.00309981	0.00369237	0.00397664	8.6641e-12
临武县	0.00070045	0.0006997	0.00073447	0.00085583	0.0009353	0.00097094	0.00122223	0.00113908	0.00118251	0.00136223	0.00152079	0.00160695	0.0017178	0.00189017	0.00213688	0.00220082	0.00203049	0.00209133	0.0024911	0.00265344	7.0045e-12
汝城县	0.00064017	0.00067067	0.00068947	0.00084497	0.00086509	0.00091398	0.00109563	0.00103651	0.00101908	0.00122172	0.00192762	0.00207996	0.00214319	0.00235506	0.00266323	0.00297978	0.00278682	0.00295381	0.00350488	0.00370114	6.4017e-12
桂东县	0.00024036	0.00024463	0.00023839	0.00026831	0.00027964	0.0003012	0.00037341	0.00043192	0.0004297	0.00051852	0.00059719	0.00063002	0.00067572	0.00073247	0.0008289	0.00091958	0.00085987	0.00089942	0.00106929	0.00115421	2.4036e-12
安仁县	0.00103124	0.00107203	0.0010581	0.00132029	0.00142218	0.00149883	0.00155841	0.00149205	0.0015978	0.00182201	0.00216739	0.00235776	0.00252841	0.00266341	0.00284755	0.00319342	0.00305343	0.0031908	0.00378608	0.00403919	1.03124e-11
资兴市	0.00104981	0.0010377	0.00110219	0.0012731	0.00139488	0.00126151	0.00167296	0.00198845	0.00194354	0.00220719	0.00256392	0.00276116	0.0030086	0.00335576	0.00379343	0.0042623	0.00394642	0.00408851	0.00487531	0.00527211	1.04981e-11
零陵区	0.00161173	0.00168796	0.00169297	0.00203714	0.00243607	0.00263285	0.0033112	0.00343915	0.00353325	0.0040019	0.00478909	0.0051137	0.00552959	0.00597842	0.00657852	0.00720479	0.00621962	0.00635361	0.00766627	0.00827129	1.61173e-11
冷水滩区	0.00123806	0.00125242	0.0012498	0.00161181	0.00188133	0.00203149	0.00259495	0.00301079	0.00303992	0.00343005	0.00415664	0.00450092	0.0048662	0.0054583	0.00600992	0.00632963	0.0053436	0.00545197	0.00652301	0.00694009	1.23806e-11
祁阳县	0.0022816	0.00228337	0.00228668	0.00291502	0.00331286	0.00357822	0.00454883	0.00425433	0.00431496	0.00489913	0.00593322	0.0062736	0.00677642	0.00759926	0.0082877	0.00863144	0.00770192	0.00795843	0.00916866	0.00983543	2.2816e-11
东安县	0.00161758	0.00171288	0.00170064	0.00204319	0.0023868	0.00257925	0.00325411	0.00327812	0.0033589	0.00377292	0.00457374	0.00486648	0.00525172	0.00551336	0.00606303	0.00670877	0.00563494	0.00578701	0.00688567	0.00738386	1.61758e-11
双牌县	0.00038749	0.00038928	0.0004074	0.00049267	0.00081505	0.00088878	0.00109578	0.00122528	0.00131576	0.00150382	0.00175094	0.00186617	0.0020158	0.00241052	0.00258815	0.002689	0.00282483	0.00301698	0.00347512	0.00387457	3.8749e-12
道县	0.00164252	0.0016958	0.0017654	0.00224171	0.00256319	0.00275892	0.00352618	0.00376066	0.00384939	0.00434233	0.00522146	0.00560204	0.00605669	0.00667074	0.0073254	0.00760601	0.00722485	0.00741041	0.00868258	0.00943915	1.64252e-11
江永县	0.00077028	0.00089567	0.00091593	0.00120347	0.00136642	0.00150067	0.00188029	0.00195803	0.00200131	0.00225629	0.00265765	0.0028629	0.00309495	0.00313302	0.00342778	0.00377395	0.00357487	0.00365687	0.00439458	0.00479498	7.7028e-12
宁远县	0.00128761	0.00130916	0.00134376	0.00171464	0.00190296	0.00204307	0.00264853	0.00293285	0.00292489	0.00325269	0.00398256	0.00428343	0.00462665	0.00449415	0.00493684	0.00519074	0.00496134	0.00507326	0.00611206	0.00659055	1.28761e-11
蓝山县	0.00072492	0.00072261	0.00070947	0.00095577	0.00104722	0.00112571	0.00146111	0.00155002	0.00156018	0.00174592	0.00212447	0.00226202	0.00244114	0.0027391	0.00298707	0.00301977	0.00277701	0.00288769	0.00337919	0.00365003	7.2492e-12
新田县	0.00080818	0.00084353	0.0008329	0.00105433	0.00120183	0.00128926	0.00164246	0.00174537	0.0017518	0.00195592	0.00236322	0.00253048	0.00273106	0.00275287	0.00302458	0.00320302	0.00308643	0.00315792	0.00379903	0.00411169	8.0818e-12
江华瑶族自治县	0.00090869	0.00092834	0.00094547	0.00115754	0.00126641	0.00139015	0.00176318	0.00222944	0.00226037	0.0025466	0.003048	0.00327251	0.00353462	0.00397163	0.00430515	0.00430501	0.00431169	0.00453855	0.00528478	0.00566873	9.0869e-12
鹤城区	0.00036415	0.00036479	0.00035719	0.00041706	0.00045919	0.0005086	0.00069909	0.0007519	0.00076388	0.00083252	0.00109214	0.00126225	0.00136534	0.00147418	0.00159091	0.00173215	0.00155475	0.00158282	0.00194864	0.00211934	3.6415e-12
中方县	0.00060036	0.00060977	0.000648	0.00078012	0.00083677	0.00090312	0.00123635	0.0008644	0.00095318	0.00108925	0.0014487	0.00165491	0.00179541	0.00193487	0.00206557	0.00225344	0.00219669	0.0022342	0.0027299	0.00292683	6.0036e-12
沅陵县	0.00098366	0.00095033	0.00090473	0.00109545	0.00114856	0.00119989	0.00151907	0.00143084	0.0015096	0.00167342	0.00219389	0.00250839	0.00271867	0.00294112	0.00317992	0.00349039	0.00368284	0.00375654	0.00455077	0.00493772	9.8366e-12
辰溪县	0.00066179	0.00066253	0.00067904	0.00080449	0.00086258	0.00093033	0.00125519	0.00118675	0.00132769	0.00150987	0.0019905	0.00225752	0.00245134	0.00264403	0.00283375	0.00310419	0.00292125	0.00297399	0.0034819	0.00378526	6.6179e-12
溆浦县	0.00181851	0.00183112	0.00169885	0.00185009	0.00198325	0.00213332	0.00279665	0.00255926	0.00263879	0.00293243	0.00388979	0.00430843	0.00466026	0.00501692	0.00541885	0.00590129	0.00560212	0.00570325	0.00625996	0.00664887	1.81851e-11
会同县	0.00076396	0.00075233	0.00069716	0.00078789	0.00084357	0.00088488	0.00120053	0.00084328	0.00090515	0.00102385	0.00137108	0.00158009	0.00171912	0.00185798	0.00199581	0.0021516	0.0020352	0.00206197	0.00256252	0.00268952	7.6396e-12
麻阳苗族自治县	0.00060738	0.00060764	0.0006113	0.000658	0.00076898	0.0008463	0.00105682	0.00102089	0.00109969	0.00125605	0.00163877	0.00186594	0.00209505	0.00225653	0.00243897	0.00265033	0.00264563	0.00269599	0.00336212	0.0036737	6.0738e-12
新晃侗族自治县	0.00034971	0.00036605	0.00043977	0.00056038	0.00059641	0.000628	0.00080383	0.00061948	0.00064588	0.00073673	0.00097974	0.00113032	0.00122671	0.00132168	0.0014245	0.00154487	0.00151082	0.00153365	0.00193612	0.00210462	3.4971e-12
芷江侗族自治县	0.00080302	0.00080497	0.00080368	0.00093219	0.00100478	0.00109202	0.0014396	0.00142525	0.00152782	0.00172396	0.00229625	0.00257647	0.00280044	0.00302596	0.00326743	0.00352923	0.00297488	0.0030315	0.00386613	0.0041768	8.0302e-12
靖州苗族侗族自治县	0.00066109	0.00066399	0.00065506	0.00070238	0.00075074	0.00079612	0.00101932	0.00096114	0.00101068	0.00115238	0.00152969	0.00176933	0.00192297	0.0020783	0.00224135	0.00243558	0.00214688	0.00218564	0.00269079	0.00287877	6.6109e-12
通道侗族自治县	0.00038649	0.00038962	0.00039239	0.00045082	0.00047669	0.0005116	0.00065112	0.0005644	0.00057607	0.00065536	0.00086066	0.00098142	0.00106611	0.00114857	0.00124095	0.00134317	0.00136275	0.00138869	0.0016823	0.00181195	3.8649e-12
洪江市	0.00094033	0.00095188	0.00096068	0.00110168	0.00117931	0.00115802	0.00148495	0.001452	0.0013906	0.00172012	0.00228151	0.00258825	0.00280542	0.00277364	0.00297549	0.00351172	0.00354863	0.00362312	0.00447347	0.00483776	9.4033e-12
娄星区	0.00044168	0.00044416	0.00046919	0.00055069	0.00058482	0.00062019	0.00084842	0.00100434	0.00097753	0.00107521	0.0014157	0.0015398	0.00156388	0.00166683	0.00184974	0.00196609	0.00278409	0.00280652	0.00329839	0.00364743	4.4168e-12
双峰县	0.00235591	0.00222105	0.00223742	0.00316255	0.00336567	0.00365012	0.00516487	0.00545034	0.00496565	0.00535998	0.00722187	0.00794389	0.00869434	0.00944773	0.0101764	0.0107742	0.00731833	0.00727354	0.00864124	0.00820785	2.35591e-11
新化县	0.00169868	0.00169927	0.00169938	0.00244113	0.00257197	0.00278996	0.00402829	0.00451434	0.00425381	0.00460635	0.00614402	0.00691985	0.00746589	0.00810043	0.00866134	0.0096794	0.00696347	0.00694299	0.00817986	0.00767147	1.69868e-11
冷水江市	0.00028604	0.0002731	0.00028817	0.00041961	0.00046976	0.00051459	0.00076893	0.00085744	0.00079826	0.00086498	0.00116377	0.00127787	0.00135477	0.00142542	0.00157067	0.00168094	0.00151081	0.00152776	0.00178215	0.00189901	2.8604e-12
涟源市	0.00132936	0.00132836	0.00138602	0.00195015	0.00214293	0.00234956	0.00329887	0.00400294	0.00377516	0.00412335	0.00544628	0.00610236	0.00668305	0.00727122	0.00788678	0.00873569	0.00607952	0.00601096	0.00695667	0.00662785	1.32936e-11
吉首市	0.0004371	0.00045296	0.00041926	0.0004274	0.00045782	0.00047675	0.00057929	0.00053619	0.00059223	0.00068761	0.00076418	0.00084901	0.00092859	0.00100588	0.00110583	0.00119255	0.0011868	0.00122619	0.00147147	0.00158055	4.371e-12
泸溪县	0.00038643	0.00040516	0.00037446	0.00042654	0.00044334	0.00046589	0.00058795	0.00068139	0.00073088	0.00083661	0.00093491	0.00103609	0.0011132	0.00118091	0.0012719	0.00139167	0.00137855	0.00144567	0.00171452	0.00185112	3.8643e-12
凤凰县	0.00037689	0.00036047	0.00036485	0.00044664	0.00046716	0.00051844	0.0006801	0.00088324	0.00092304	0.0010037	0.00113996	0.00120626	0.0012545	0.00129887	0.00147082	0.0015238	0.00147572	0.0015602	0.00186504	0.00210106	3.7689e-12
花垣县	0.00035893	0.00034062	0.00033525	0.00041268	0.00041995	0.00043372	0.00054856	0.00066894	0.00066991	0.00071748	0.00081699	0.00088372	0.00096609	0.00102667	0.00114495	0.00120836	0.0011642	0.00120928	0.00146385	0.00162732	3.5893e-12
保靖县	0.00036637	0.00038355	0.00038632	0.00046586	0.00048919	0.00055781	0.00071053	0.00072122	0.00076243	0.0008577	0.00102865	0.00111856	0.00117987	0.00125554	0.00137384	0.00148283	0.00140975	0.00142384	0.00169581	0.00183684	3.6637e-12
古丈县	0.00017549	0.00017117	0.000178	0.00020799	0.00020561	0.0002063	0.00025553	0.00031765	0.00033906	0.00038627	0.00047467	0.00052723	0.00062335	0.00067807	0.00075612	0.00079479	0.00082689	0.00089243	0.00118576	0.00133852	1.7549e-12
永顺县	0.00067204	0.0006936	0.00072395	0.00089026	0.00091804	0.00101714	0.00131147	0.00143935	0.00152757	0.00169341	0.00186215	0.00201876	0.00217259	0.00237014	0.00262002	0.00280335	0.00267305	0.00279374	0.00332461	0.00361099	6.7204e-12
龙山县	0.00078312	0.00079329	0.00082758	0.00100526	0.00104464	0.00112365	0.00136864	0.00164595	0.00182625	0.00199815	0.00206565	0.00224871	0.00244024	0.00268067	0.00291018	0.0031944	0.00301603	0.00311493	0.00378282	0.00410334	7.8312e-12
从化区	0.00161368	0.00164257	0.00168974	0.00176781	0.00189989	0.00211354	0.00238447	0.00272523	0.00273767	0.00270102	0.00267832	0.00266419	0.00265538	0.00264988	0.00264644	0.00264429	0.00264294	0.00264209	0.00264157	0.00264123	1.61368e-11
增城区	0.00311495	0.00340346	0.00372091	0.00407044	0.00445551	0.00495368	0.00548729	0.00639238	0.00656489	0.00716793	0.00782355	0.00853608	0.00931017	0.0101508	0.0110635	0.012054	0.0131285	0.0142938	0.0155572	0.0169263	3.11495e-11
曲江区	0.00075763	0.00078381	0.00082561	0.00100751	0.00111636	0.00119881	0.00138301	0.00159754	0.0017173	0.00195883	0.00222445	0.00244925	0.00266617	0.00281556	0.00277772	0.00289746	0.0028391	0.00294217	0.00312666	0.00321189	7.5763e-12
始兴县	0.00074877	0.00081135	0.00087931	0.0009531	0.00103325	0.00116563	0.00120904	0.00144058	0.00149998	0.00162645	0.0017634	0.00191168	0.00207222	0.00224601	0.00243411	0.0026377	0.00285802	0.00309643	0.00335437	0.00363343	7.4877e-12
仁化县	0.00095169	0.0010097	0.00107128	0.00113667	0.0012061	0.00132323	0.00137272	0.0015268	0.00156663	0.00166176	0.00176258	0.00186944	0.00198269	0.00210271	0.00222989	0.00236467	0.00250747	0.00265879	0.00281911	0.00298896	9.5169e-12
翁源县	0.0009079	0.00097688	0.00105122	0.00113132	0.00121766	0.00140619	0.00140171	0.00171104	0.00178728	0.00192335	0.00206961	0.00222681	0.00239575	0.0025773	0.00277237	0.00298197	0.00320716	0.00344906	0.00370891	0.00398802	9.079e-12
乳源瑶族自治县	0.00034752	0.00037064	0.00039535	0.00042175	0.00044996	0.00048869	0.00050553	0.00060718	0.00062273	0.00066409	0.00070801	0.00075465	0.00080416	0.0008567	0.00091244	0.00097157	0.00103428	0.00110076	0.00117123	0.00124591	3.4752e-12
新丰县	0.00040931	0.00045383	0.0005033	0.00055828	0.00061941	0.00069812	0.00078313	0.00092967	0.00096487	0.00106844	0.00118273	0.00130881	0.00144785	0.00160113	0.00177006	0.00195616	0.00216112	0.00238677	0.00263513	0.00290838	4.0931e-12
乐昌市	0.00141641	0.00141644	0.00141662	0.00141741	0.00142108	0.00144313	0.00151797	0.00193205	0.00189648	0.00194161	0.0019861	0.00202992	0.00207305	0.00211547	0.00215715	0.00219808	0.00223824	0.00227763	0.00231623	0.00235404	1.41641e-11
南雄市	0.00149787	0.0015771	0.0016607	0.00174891	0.00184201	0.0020155	0.00205894	0.00237303	0.00240065	0.00252698	0.00265946	0.00279833	0.0029439	0.00309645	0.00325629	0.00342374	0.00359911	0.00378276	0.00397504	0.00417632	1.49787e-11
斗门区	0.00075763	0.00078381	0.00082561	0.00100751	0.00111636	0.00119881	0.00138301	0.00159754	0.0017173	0.00195883	0.00222445	0.00244925	0.00266617	0.00281556	0.00277772	0.00289746	0.0028391	0.00294217	0.00312666	0.00321189	7.5763e-12
潮阳区	0.00075763	0.00078381	0.00082561	0.00100751	0.00111636	0.00119881	0.00138301	0.00159754	0.0017173	0.00195883	0.00222445	0.00244925	0.00266617	0.00281556	0.00277772	0.00289746	0.0028391	0.00294217	0.00312666	0.00321189	7.5763e-12
澄海区	0.00075763	0.00078381	0.00082561	0.00100751	0.00111636	0.00119881	0.00138301	0.00159754	0.0017173	0.00195883	0.00222445	0.00244925	0.00266617	0.00281556	0.00277772	0.00289746	0.0028391	0.00294217	0.00312666	0.00321189	7.5763e-12
南澳县	0.00070716	0.00073117	0.00075695	0.00078464	0.00081444	0.00084567	0.00089977	0.00095592	0.00103226	0.00111067	0.00119196	0.001276	0.00136268	0.00145188	0.00154346	0.00163727	0.00173316	0.00183098	0.00193058	0.00203179	7.0716e-12
禅城区	0.00075763	0.00078381	0.00082561	0.00100751	0.00111636	0.00119881	0.00138301	0.00159754	0.0017173	0.00195883	0.00222445	0.00244925	0.00266617	0.00281556	0.00277772	0.00289746	0.0028391	0.00294217	0.00312666	0.00321189	7.5763e-12
南海区	0.00075763	0.00078381	0.00082561	0.00100751	0.00111636	0.00119881	0.00138301	0.00159754	0.0017173	0.00195883	0.00222445	0.00244925	0.00266617	0.00281556	0.00277772	0.00289746	0.0028391	0.00294217	0.00312666	0.00321189	7.5763e-12
顺德区	0.00075763	0.00078381	0.00082561	0.00100751	0.00111636	0.00119881	0.00138301	0.00159754	0.0017173	0.00195883	0.00222445	0.00244925	0.00266617	0.00281556	0.00277772	0.00289746	0.0028391	0.00294217	0.00312666	0.00321189	7.5763e-12
三水区	0.00075763	0.00078381	0.00082561	0.00100751	0.00111636	0.00119881	0.00138301	0.00159754	0.0017173	0.00195883	0.00222445	0.00244925	0.00266617	0.00281556	0.00277772	0.00289746	0.0028391	0.00294217	0.00312666	0.00321189	7.5763e-12
高明区	0.00075763	0.00078381	0.00082561	0.00100751	0.00111636	0.00119881	0.00138301	0.00159754	0.0017173	0.00195883	0.00222445	0.00244925	0.00266617	0.00281556	0.00277772	0.00289746	0.0028391	0.00294217	0.00312666	0.00321189	7.5763e-12
新会区	0.00075763	0.00078381	0.00082561	0.00100751	0.00111636	0.00119881	0.00138301	0.00159754	0.0017173	0.00195883	0.00222445	0.00244925	0.00266617	0.00281556	0.00277772	0.00289746	0.0028391	0.00294217	0.00312666	0.00321189	7.5763e-12
台山市	0.00407454	0.00415839	0.00424444	0.00433277	0.00442344	0.00457494	0.00473249	0.00539927	0.00527941	0.00538543	0.00549122	0.00559676	0.00570199	0.00580687	0.00591136	0.00601543	0.00611903	0.00622213	0.0063247	0.00642669	4.07454e-11
开平市	0.0021899	0.00219231	0.00219904	0.00221793	0.00227148	0.00240891	0.00271057	0.00331942	0.00336278	0.00332372	0.00330981	0.00330483	0.00330304	0.0033024	0.00330217	0.00330209	0.00330206	0.00330205	0.00330204	0.00330204	2.1899e-11
鹤山市	0.00148593	0.00148604	0.00148656	0.00148887	0.0014991	0.00164232	0.00202879	0.00227925	0.00211401	0.00194978	0.00191453	0.00190667	0.0019049	0.0019045	0.00190441	0.00190439	0.00190439	0.00190439	0.00190439	0.00190439	1.48593e-11
恩平市	0.00150867	0.00150867	0.00150869	0.00150817	0.00151994	0.00157971	0.00175167	0.00211883	0.00201811	0.00195919	0.00196169	0.00196159	0.00196159	0.00196159	0.00196159	0.00196159	0.00196159	0.00196159	0.00196159	0.00196159	1.50867e-11
遂溪县	0.002987	0.00339127	0.00385046	0.00437205	0.00496456	0.00580565	0.00643602	0.00794146	0.00849629	0.00964261	0.0109427	0.0124172	0.0140893	0.0159854	0.0181352	0.0205725	0.0233356	0.0264679	0.0300182	0.0340423	2.987e-11
徐闻县	0.00176573	0.00200892	0.00228578	0.002601	0.00295992	0.00346138	0.00381125	0.00480842	0.00515659	0.00586189	0.00666216	0.00756998	0.00859958	0.00976702	0.0110905	0.0125904	0.0142901	0.0162155	0.0183964	0.0208659	1.76573e-11
廉江市	0.00363876	0.00402716	0.00445742	0.00493409	0.00546223	0.00600811	0.0066769	0.00859836	0.00884517	0.00979129	0.0108375	0.0119944	0.0132734	0.0146874	0.0162504	0.017978	0.0198873	0.0219971	0.0243284	0.0269042	3.63876e-11
雷州市	0.00307331	0.0034345	0.00383822	0.00428946	0.00479385	0.00565907	0.00612262	0.00715896	0.00764972	0.00854338	0.00954044	0.0106527	0.0118935	0.0132773	0.0148206	0.0165415	0.0184604	0.0205996	0.0229844	0.0256426	3.07331e-11
吴川市	0.00130602	0.00142578	0.00155667	0.00169973	0.00185612	0.00206128	0.00224956	0.00269814	0.00275849	0.00300862	0.00328034	0.00357541	0.00389572	0.00424334	0.00462045	0.00502942	0.00547281	0.00595335	0.00647399	0.00703789	1.30602e-11
高州市	0.00587744	0.00621417	0.00657104	0.00694931	0.00735031	0.00794779	0.00816157	0.00940948	0.00963148	0.0101819	0.0107617	0.0113726	0.0120159	0.0126934	0.0134066	0.0141574	0.0149475	0.0157789	0.0166537	0.0175738	5.87744e-11
化州市	0.00621539	0.00643899	0.00621423	0.0064402	0.00621305	0.00676566	0.00657173	0.0077179	0.00791746	0.00821024	0.00791905	0.0082086	0.00792063	0.00820698	0.00792218	0.00820538	0.00792372	0.00820379	0.00792525	0.00820222	6.21539e-11
信宜市	0.00637813	0.00651921	0.00637685	0.00652053	0.00637555	0.00669659	0.00638919	0.00755209	0.00786794	0.00804601	0.00787031	0.00804361	0.00787262	0.00804128	0.00787487	0.00803902	0.00787706	0.00803681	0.0078792	0.00803467	6.37813e-11
高要区	0.00582628	0.006074	0.00582445	0.00607592	0.00582259	0.00607198	0.00586604	0.00672775	0.00663908	0.0069265	0.00664255	0.00692293	0.00664595	0.00691944	0.00664926	0.00691603	0.00665249	0.00691272	0.00665564	0.00690948	5.82628e-11
广宁县	0.00147784	0.00154852	0.00162276	0.00170074	0.00178268	0.00189805	0.00192085	0.00224458	0.00230131	0.00241122	0.00252582	0.00264527	0.00276975	0.00289944	0.00303454	0.00317523	0.00332172	0.00347421	0.00363292	0.00379805	1.47784e-11
怀集县	0.00252167	0.00270824	0.00290892	0.00312479	0.00335703	0.00362065	0.00389004	0.0047242	0.00478181	0.00513249	0.00550693	0.0059066	0.00633303	0.00678787	0.00727284	0.00778975	0.00834052	0.00892716	0.00955179	0.0102167	2.52167e-11
封开县	0.00250669	0.00250675	0.00250708	0.00250916	0.00252212	0.00255878	0.00272985	0.00321877	0.00331853	0.00328651	0.00328147	0.00328067	0.00328055	0.00328053	0.00328052	0.00328052	0.00328052	0.00328052	0.00328052	0.00328052	2.50669e-11
德庆县	0.00180693	0.00181624	0.00179958	0.00182954	0.00177619	0.00191266	0.00178885	0.00200366	0.00208923	0.00208489	0.00208732	0.00208596	0.00208672	0.00208629	0.00208653	0.0020864	0.00208647	0.00208643	0.00208646	0.00208644	1.80693e-11
四会市	0.00259949	0.00275327	0.00291664	0.00309022	0.00327468	0.00354941	0.00379331	0.0049441	0.00481942	0.00510504	0.00540613	0.00572346	0.00605781	0.00641001	0.00678089	0.00717136	0.00758235	0.00801481	0.00846975	0.00894822	2.59949e-11
惠阳区	0.00075763	0.00078381	0.00082561	0.00100751	0.00111636	0.00119881	0.00138301	0.00159754	0.0017173	0.00195883	0.00222445	0.00244925	0.00266617	0.00281556	0.00277772	0.00289746	0.0028391	0.00294217	0.00312666	0.00321189	7.5763e-12
博罗县	0.00321349	0.00331122	0.00341305	0.00351917	0.00362981	0.00370131	0.00389644	0.0047068	0.00466217	0.00480272	0.00494277	0.00508218	0.00522083	0.0053586	0.00549539	0.00563108	0.00576557	0.00589878	0.00603062	0.006161	3.21349e-11
惠东县	0.00387251	0.00387143	0.00387543	0.00386072	0.00391514	0.00415086	0.00351644	0.00390597	0.00391944	0.00385937	0.00387562	0.00387119	0.0038724	0.00387207	0.00387216	0.00387213	0.00387214	0.00387214	0.00387214	0.00387214	3.87251e-11
龙门县	0.00130466	0.00130597	0.00131046	0.001326	0.00138076	0.00148672	0.00164464	0.00179787	0.0017246	0.00162592	0.00159828	0.00159032	0.00158801	0.00158734	0.00158715	0.00158709	0.00158707	0.00158707	0.00158707	0.00158707	1.30466e-11
梅县区	0.00257781	0.00257832	0.00258075	0.00259228	0.00264748	0.00278652	0.00318259	0.0039692	0.00405165	0.00391135	0.0038823	0.00387618	0.00387488	0.00387461	0.00387455	0.00387454	0.00387454	0.00387454	0.00387454	0.00387454	2.57781e-11
大埔县	0.00097922	0.00098011	0.00098248	0.00098878	0.00100564	0.00105162	0.00118392	0.00161697	0.00166944	0.00168903	0.00169645	0.00169925	0.0017003	0.0017007	0.00170085	0.0017009	0.00170092	0.00170093	0.00170093	0.00170093	9.7922e-12
丰顺县	0.00106614	0.00115021	0.00124153	0.00134078	0.00144868	0.00152606	0.00164641	0.00216608	0.00223373	0.00241553	0.00261069	0.00282007	0.0030446	0.00328522	0.00354297	0.0038189	0.00411415	0.00442991	0.00476741	0.00512798	1.06614e-11
五华县	0.00129967	0.00142868	0.00157068	0.00172702	0.00189916	0.00204557	0.00231612	0.00294521	0.0030033	0.00329942	0.00362313	0.00397686	0.00436323	0.00478505	0.00524538	0.00574753	0.00629505	0.00689179	0.00754189	0.00824984	1.29967e-11
平远县	0.00059565	0.00063214	0.00067119	0.00071298	0.00075774	0.00080051	0.00088944	0.0011695	0.00113781	0.0012102	0.00128703	0.00136857	0.0014551	0.0015469	0.00164428	0.00174758	0.00185714	0.00197333	0.00209652	0.00222713	5.9565e-12
蕉岭县	0.0006727	0.00067479	0.00067936	0.00068935	0.00071153	0.00076209	0.00087214	0.00113672	0.00115973	0.00117054	0.00117556	0.00117787	0.00117894	0.00117943	0.00117966	0.00117977	0.00117981	0.00117984	0.00117985	0.00117985	6.727e-12
兴宁市	0.00210024	0.0021006	0.00210285	0.00211681	0.00220515	0.00235288	0.00281823	0.00358802	0.00365813	0.00336935	0.00332443	0.00331715	0.00331597	0.00331577	0.00331574	0.00331574	0.00331574	0.00331574	0.00331574	0.00331574	2.10024e-11
海丰县	0.0020187	0.00214003	0.00226901	0.00240615	0.002552	0.00275481	0.0027571	0.00325747	0.00344729	0.00365764	0.00388023	0.00411575	0.00436491	0.00462845	0.00490718	0.00520192	0.00551353	0.00584295	0.00619113	0.00655909	2.0187e-11
陆河县	0.00098904	0.00098942	0.00098696	0.0010029	0.00090452	0.00076222	0.00082959	0.00098141	0.00101297	0.00101051	0.00101089	0.00101083	0.00101084	0.00101084	0.00101084	0.00101084	0.00101084	0.00101084	0.00101084	0.00101084	9.8904e-12
陆丰市	0.00395697	0.00395724	0.00395546	0.00396708	0.003892	0.0041821	0.00370152	0.00445167	0.00474829	0.00459558	0.00461869	0.00461514	0.00461569	0.0046156	0.00461561	0.00461561	0.00461561	0.00461561	0.00461561	0.00461561	3.95697e-11
紫金县	0.00138038	0.00145996	0.00154473	0.00163508	0.0017314	0.00184736	0.00188864	0.00228163	0.00235892	0.00250033	0.00264999	0.00280836	0.00297594	0.00315324	0.00334081	0.00353923	0.00374911	0.0039711	0.00420586	0.00445412	1.38038e-11
龙川县	0.00115854	0.0012519	0.00135282	0.00146192	0.00157986	0.00169257	0.00186429	0.00222541	0.0022644	0.00244545	0.00264056	0.00285078	0.00307725	0.00332119	0.0035839	0.00386678	0.00417133	0.00449916	0.004852	0.00523169	1.15854e-11
连平县	0.0005533	0.00058081	0.00060973	0.00064013	0.00067208	0.00074029	0.00078689	0.00094855	0.00091347	0.00095752	0.00100353	0.00105159	0.00110177	0.00115417	0.00120886	0.00126595	0.00132553	0.00138769	0.00145255	0.0015202	5.533e-12
和平县	0.00083717	0.00087532	0.00091537	0.00095741	0.00100157	0.00110399	0.00109924	0.00130381	0.00132106	0.00138285	0.0014474	0.00151481	0.00158521	0.00165872	0.00173548	0.00181561	0.00189927	0.00198659	0.00207774	0.00217286	8.3717e-12
东源县	0.00119206	0.00125375	0.00119187	0.00125396	0.00119167	0.00127265	0.00123211	0.00147876	0.00146692	0.00154379	0.00146719	0.0015435	0.00146747	0.00154322	0.00146774	0.00154293	0.001468	0.00154265	0.00146827	0.00154237	1.19206e-11
阳东区	0.00255126	0.00254912	0.00254397	0.00253161	0.00250208	0.00265273	0.00330339	0.00381225	0.00408196	0.00423081	0.00429414	0.0043207	0.00433176	0.00433636	0.00433827	0.00433906	0.00433939	0.00433953	0.00433958	0.00433961	2.55126e-11
阳西县	0.00288895	0.00292535	0.00297834	0.00305598	0.00317081	0.00334342	0.00397718	0.00444893	0.00477981	0.00502525	0.00520401	0.00533256	0.00542417	0.00548905	0.0055348	0.00556696	0.00558952	0.00560533	0.00561639	0.00562412	2.88895e-11
阳春市	0.00417542	0.00417399	0.00416906	0.00415213	0.00409427	0.00439656	0.00561806	0.00687934	0.00685804	0.00649128	0.00638836	0.00635875	0.00635016	0.00634767	0.00634694	0.00634673	0.00634667	0.00634665	0.00634665	0.00634665	4.17542e-11
清新区	0.0021565	0.00215644	0.00215697	0.00215249	0.00219095	0.00242305	0.00281726	0.00332625	0.00280777	0.00266936	0.00268527	0.00268339	0.00268361	0.00268359	0.00268359	0.00268359	0.00268359	0.00268359	0.00268359	0.00268359	2.1565e-11
佛冈县	0.0004769	0.00047867	0.00048275	0.0004922	0.0005145	0.00055737	0.00063623	0.0007522	0.00076787	0.0007478	0.00073918	0.00073544	0.00073381	0.0007331	0.00073279	0.00073265	0.00073259	0.00073256	0.00073255	0.00073255	4.769e-12
阳山县	0.00108412	0.0011876	0.00130109	0.00142556	0.00156209	0.00174318	0.00190112	0.00228617	0.00234893	0.00257235	0.00281657	0.00308348	0.00337513	0.00369378	0.00404186	0.00442204	0.0048372	0.00529049	0.00578534	0.00632547	1.08412e-11
连山壮族瑶族自治县	0.00038441	0.00038411	0.00038325	0.00038072	0.00037342	0.00040363	0.00049813	0.00057246	0.00058976	0.00059663	0.00059899	0.00059979	0.00060007	0.00060016	0.00060019	0.0006002	0.00060021	0.00060021	0.00060021	0.00060021	3.8441e-12
连南瑶族自治县	0.00029269	0.00029273	0.00029292	0.00029376	0.00029762	0.00032417	0.000402	0.00046695	0.0004353	0.00039497	0.0003865	0.00038464	0.00038422	0.00038413	0.00038411	0.00038411	0.0003841	0.0003841	0.0003841	0.0003841	2.9269e-12
英德市	0.00201928	0.00219243	0.00238091	0.00258614	0.00280965	0.00315442	0.00326885	0.00375986	0.00401718	0.00436447	0.00474142	0.00515054	0.00559453	0.00607632	0.00659911	0.00716632	0.0077817	0.00844928	0.00917343	0.00995889	2.01928e-11
连州市	0.00137718	0.00138213	0.00139232	0.00141343	0.0014577	0.00157236	0.00187377	0.00226405	0.00238778	0.00233324	0.00230695	0.00229417	0.00228793	0.00228487	0.00228337	0.00228264	0.00228228	0.0022821	0.00228202	0.00228197	1.37718e-11
潮安区	0.00193379	0.00192535	0.00191261	0.00189345	0.00186472	0.00182176	0.00205372	0.00204962	0.00203099	0.00200757	0.00199293	0.00198375	0.00197798	0.00197435	0.00197207	0.00197063	0.00196972	0.00196915	0.00196878	0.00196856	1.93379e-11
饶平县	0.00388719	0.00387106	0.00389755	0.00385422	0.00392551	0.00374333	0.0042056	0.00365992	0.00392768	0.00385254	0.00389839	0.00387024	0.00388746	0.00387691	0.00388337	0.00387941	0.00388183	0.00388035	0.00388126	0.0038807	3.88719e-11
揭东区	0.00264835	0.002709	0.00278721	0.00288872	0.00302156	0.00323125	0.00357275	0.00382522	0.00399679	0.00413561	0.00424989	0.00434341	0.00441954	0.00448129	0.00453121	0.00457147	0.00460386	0.00462989	0.00465078	0.00466753	2.64835e-11
揭西县	0.00215427	0.00215395	0.002153	0.00215025	0.00214224	0.00223284	0.00257453	0.00277874	0.00285755	0.00289514	0.00290811	0.00291255	0.00291408	0.0029146	0.00291477	0.00291484	0.00291486	0.00291486	0.00291487	0.00291487	2.15427e-11
惠来县	0.00312211	0.00311819	0.00310582	0.00306706	0.0029477	0.00292842	0.00333649	0.00394	0.00417595	0.00416911	0.00416694	0.00416625	0.00416603	0.00416596	0.00416593	0.00416593	0.00416592	0.00416592	0.00416592	0.00416592	3.12211e-11
普宁市	0.00255237	0.00255231	0.00255189	0.00254887	0.00252715	0.00258398	0.00300185	0.00352478	0.00349357	0.00330305	0.0032776	0.0032741	0.00327362	0.00327355	0.00327354	0.00327354	0.00327354	0.00327354	0.00327354	0.00327354	2.55237e-11
云安区	0.00144502	0.00144559	0.00144651	0.00144799	0.0014504	0.00151968	0.00161945	0.00156569	0.00158606	0.00159959	0.0015892	0.00159716	0.00159105	0.00159574	0.00159214	0.0015949	0.00159278	0.00159441	0.00159316	0.00159411	1.44502e-11
新兴县	0.00337663	0.00337682	0.00337823	0.00338894	0.00347091	0.00363972	0.00425404	0.00557198	0.00576182	0.00546847	0.00543065	0.00542565	0.00542499	0.0054249	0.00542489	0.00542488	0.00542488	0.00542488	0.00542488	0.00542488	3.37663e-11
郁南县	0.00212279	0.00215056	0.00211125	0.00216727	0.00208817	0.00223933	0.00212384	0.00231173	0.00236175	0.00237314	0.00236511	0.00237076	0.00236677	0.00236958	0.0023676	0.002369	0.00236802	0.00236871	0.00236822	0.00236856	2.12279e-11
罗定市	0.00380292	0.003805	0.00381029	0.0038238	0.00385844	0.00406943	0.00418774	0.00345886	0.00358629	0.0037143	0.00376581	0.00378624	0.00379429	0.00379745	0.0037987	0.00379919	0.00379938	0.00379945	0.00379948	0.00379949	3.80292e-11
邕宁区	0.00303759	0.00261503	0.00219247	0.00383539	0.00258938	0.00291856	0.00281408	0.0028455	0.00283589	0.00283882	0.00283793	0.0028382	0.00283812	0.00283814	0.00283813	0.00283814	0.00283814	0.00283814	0.00283814	0.00283814	3.03759e-11
武鸣区	0.00307815	0.0025609	0.00204365	0.00348933	0.00382923	0.00426192	0.00525925	0.00675699	0.00695036	0.00685155	0.00689995	0.00687612	0.00688782	0.00688207	0.0068849	0.0068835	0.00688419	0.00688385	0.00688402	0.00688394	3.07815e-11
隆安县	0.00092918	0.00081584	0.0007025	0.00117623	0.00127852	0.00142833	0.00169936	0.00223044	0.00216727	0.00229317	0.00242617	0.00256666	0.00271505	0.00287178	0.00303729	0.00321206	0.00339659	0.00359142	0.0037971	0.00401421	9.2918e-12
马山县	0.0006408	0.00052349	0.00040617	0.00086538	0.00091709	0.00098836	0.00125546	0.00152425	0.0015141	0.00151004	0.00150945	0.00150936	0.00150935	0.00150935	0.00150935	0.00150935	0.00150935	0.00150935	0.00150935	0.00150935	6.408e-12
上林县	0.00094324	0.00071364	0.00048403	0.00103457	0.00112009	0.00126962	0.00146118	0.00186959	0.00181999	0.00172318	0.00164344	0.00157733	0.00152219	0.00147596	0.00143702	0.00140412	0.0013762	0.00135246	0.00133222	0.00131491	9.4324e-12
宾阳县	0.00145357	0.00119026	0.00092695	0.00189383	0.0021895	0.00245886	0.00287259	0.00372567	0.00382765	0.00380007	0.00381072	0.0038066	0.00380819	0.00380757	0.00380781	0.00380772	0.00380775	0.00380774	0.00380775	0.00380774	1.45357e-11
横县	0.00232565	0.00196232	0.00159898	0.00277027	0.00313555	0.00362191	0.00414704	0.00552351	0.0058369	0.00606756	0.00622111	0.00632219	0.00638824	0.0064312	0.00645906	0.00647708	0.00648874	0.00649626	0.00650112	0.00650425	2.32565e-11
城中区	0.00075763	0.00078381	0.00082561	0.00100751	0.00111636	0.00119881	0.00138301	0.00159754	0.0017173	0.00195883	0.00222445	0.00244925	0.00266617	0.00281556	0.00277772	0.00289746	0.0028391	0.00294217	0.00312666	0.00321189	7.5763e-12
柳江区	0.00142571	0.00121586	0.001006	0.00209197	0.00223307	0.00257189	0.00306515	0.00340037	0.00352249	0.00351942	0.00351946	0.00351946	0.00351946	0.00351946	0.00351946	0.00351946	0.00351946	0.00351946	0.00351946	0.00351946	1.42571e-11
柳城县	0.00156458	0.00130748	0.00105037	0.00187615	0.00204491	0.00233655	0.00272148	0.00299235	0.00316588	0.003076	0.00315442	0.00308576	0.00314569	0.00309325	0.00313904	0.00309898	0.00313396	0.00310336	0.00313009	0.00310671	1.56458e-11
鹿寨县	0.00128197	0.00109092	0.00089986	0.00181986	0.00205355	0.00226194	0.00266808	0.00273961	0.00290364	0.00280862	0.00288662	0.00282225	0.00287514	0.00283153	0.00286738	0.00283783	0.00286214	0.00284211	0.00285859	0.00284501	1.28197e-11
融安县	0.00052272	0.00045672	0.00039072	0.00076362	0.00081175	0.00090566	0.00107636	0.00129457	0.00134848	0.00134975	0.00134976	0.00134976	0.00134976	0.00134976	0.00134976	0.00134976	0.00134976	0.00134976	0.00134976	0.00134976	5.2272e-12
融水苗族自治县	0.00066532	0.00060866	0.000552	0.00090868	0.00097019	0.00106042	0.0012843	0.00163829	0.0016586	0.00176895	0.00188654	0.00201186	0.00214539	0.00228768	0.00243928	0.00260081	0.00277289	0.00295622	0.00315152	0.00335956	6.6532e-12
三江侗族自治县	0.00039377	0.00032884	0.00026391	0.00053963	0.00059064	0.00062581	0.00077361	0.00090386	0.00102058	0.00098397	0.00101373	0.00098939	0.0010092	0.00099301	0.0010062	0.00099543	0.00100421	0.00099704	0.00100288	0.00099811	3.9377e-12
象山区	0.00075763	0.00078381	0.00082561	0.00100751	0.00111636	0.00119881	0.00138301	0.00159754	0.0017173	0.00195883	0.00222445	0.00244925	0.00266617	0.00281556	0.00277772	0.00289746	0.0028391	0.00294217	0.00312666	0.00321189	7.5763e-12
临桂区	0.00144972	0.00116022	0.00087072	0.00193822	0.00219743	0.00243961	0.00306279	0.00364972	0.00374876	0.00360139	0.00373036	0.00361697	0.00371626	0.00362901	0.00370544	0.0036383	0.00369714	0.00364547	0.00369076	0.00365099	1.44972e-11
阳朔县	0.00083107	0.00067967	0.00052826	0.00097796	0.00102783	0.00118247	0.00148438	0.00167927	0.0017146	0.00171451	0.00171451	0.00171451	0.00171451	0.00171451	0.00171451	0.00171451	0.00171451	0.00171451	0.00171451	0.00171451	8.3107e-12
灵川县	0.00153783	0.00113954	0.00074124	0.00163669	0.0018046	0.00195477	0.0023312	0.00260457	0.0027001	0.00249637	0.00234431	0.0022292	0.00214107	0.00207299	0.00202002	0.00197856	0.00194596	0.00192023	0.00189986	0.0018837	1.53783e-11
全州县	0.00261798	0.00193541	0.00125284	0.00262333	0.00278508	0.00294186	0.00347297	0.00397308	0.00402142	0.00365629	0.00341192	0.00324465	0.00312826	0.0030463	0.00298809	0.00294649	0.00291663	0.00289511	0.00287957	0.00286834	2.61798e-11
兴安县	0.00143747	0.0011105	0.00078352	0.00165809	0.00173333	0.0018684	0.00241064	0.00256936	0.00258198	0.00252435	0.002501	0.00249144	0.00248751	0.0024859	0.00248523	0.00248496	0.00248485	0.0024848	0.00248478	0.00248477	1.43747e-11
永福县	0.00097719	0.00078431	0.00059142	0.00125667	0.00134533	0.00141551	0.00171947	0.00179441	0.00190661	0.00187764	0.00187017	0.00186822	0.00186772	0.00186759	0.00186755	0.00186754	0.00186754	0.00186754	0.00186754	0.00186754	9.7719e-12
灌阳县	0.00074617	0.00057647	0.00040676	0.00089028	0.00093963	0.00098062	0.00113382	0.00154057	0.00158488	0.00155004	0.00154153	0.00153943	0.00153891	0.00153878	0.00153875	0.00153874	0.00153874	0.00153873	0.00153873	0.00153873	7.4617e-12
龙胜各族自治县	0.0005037	0.00037486	0.00024602	0.00050682	0.00052626	0.00056948	0.00068478	0.00087269	0.00087163	0.00080886	0.00076109	0.00072427	0.0006956	0.00067309	0.00065529	0.00064114	0.00062985	0.00062079	0.00061351	0.00060765	5.037e-12
资源县	0.00041404	0.00032266	0.00023128	0.00046454	0.00051892	0.00057636	0.00066703	0.00075712	0.00080236	0.00077348	0.0007986	0.00077666	0.00079575	0.00077908	0.00079359	0.00078093	0.00079196	0.00078233	0.00079072	0.0007834	4.1404e-12
平乐县	0.00172502	0.00137786	0.0010307	0.00193793	0.00208487	0.00210971	0.00249396	0.0027343	0.00282327	0.00272098	0.00280402	0.00273619	0.00279131	0.00274633	0.00278292	0.00275307	0.00277736	0.00275756	0.00277368	0.00276054	1.72502e-11
恭城瑶族自治县	0.00117412	0.00105304	0.00093196	0.00136526	0.0014611	0.00155665	0.00180252	0.00191689	0.00194941	0.00190482	0.00194055	0.00191181	0.00193485	0.00191632	0.00193119	0.00191924	0.00192883	0.00192113	0.00192731	0.00192234	1.17412e-11
荔浦市	0.00143585	0.00107114	0.00070642	0.00151426	0.00157492	0.00163421	0.00199966	0.00230879	0.00237125	0.00216571	0.00202272	0.00192128	0.00184824	0.00179505	0.001756	0.00172715	0.00170572	0.00168976	0.00167783	0.00166891	1.43585e-11
万秀区	0.00075763	0.00078381	0.00082561	0.00100751	0.00111636	0.00119881	0.00138301	0.00159754	0.0017173	0.00195883	0.00222445	0.00244925	0.00266617	0.00281556	0.00277772	0.00289746	0.0028391	0.00294217	0.00312666	0.00321189	7.5763e-12
苍梧县	0.00182733	0.00123694	0.00064655	0.00125713	0.00130804	0.00139765	0.00154867	0.00197293	0.00209091	0.00184643	0.00171435	0.00164005	0.00159724	0.00157222	0.00155748	0.00154874	0.00154355	0.00154046	0.00153862	0.00153752	1.82733e-11
藤县	0.0027205	0.00204134	0.00136218	0.00290863	0.0030217	0.00322913	0.00374805	0.00372465	0.00398175	0.00368573	0.00354036	0.00346692	0.00342927	0.00340983	0.00339974	0.0033945	0.00339177	0.00339035	0.00338961	0.00338922	2.7205e-11
蒙山县	0.00082847	0.00063645	0.00044442	0.00093509	0.00100503	0.00113476	0.00129783	0.00106622	0.00107619	0.00100657	0.0009645	0.00093858	0.0009224	0.00091222	0.00090578	0.00090169	0.00089909	0.00089743	0.00089638	0.00089571	8.2847e-12
岑溪市	0.00208028	0.00164179	0.0012033	0.00241106	0.0025524	0.00266448	0.00323718	0.00335347	0.0034034	0.00332397	0.003294	0.00328256	0.00327819	0.00327651	0.00327587	0.00327562	0.00327553	0.00327549	0.00327548	0.00327547	2.08028e-11
海城区	0.00075763	0.00078381	0.00082561	0.00100751	0.00111636	0.00119881	0.00138301	0.00159754	0.0017173	0.00195883	0.00222445	0.00244925	0.00266617	0.00281556	0.00277772	0.00289746	0.0028391	0.00294217	0.00312666	0.00321189	7.5763e-12
合浦县	0.00372739	0.00301341	0.00229942	0.00413641	0.0044317	0.0048664	0.00569283	0.00648182	0.00705241	0.00700188	0.00699021	0.0069875	0.00698687	0.00698673	0.00698669	0.00698668	0.00698668	0.00698668	0.00698668	0.00698668	3.72739e-11
港口区	0.00075763	0.00078381	0.00082561	0.00100751	0.00111636	0.00119881	0.00138301	0.00159754	0.0017173	0.00195883	0.00222445	0.00244925	0.00266617	0.00281556	0.00277772	0.00289746	0.0028391	0.00294217	0.00312666	0.00321189	7.5763e-12
防城区	0.00075763	0.00078381	0.00082561	0.00100751	0.00111636	0.00119881	0.00138301	0.00159754	0.0017173	0.00195883	0.00222445	0.00244925	0.00266617	0.00281556	0.00277772	0.00289746	0.0028391	0.00294217	0.00312666	0.00321189	7.5763e-12
上思县	0.00074998	0.00063455	0.00051911	0.00089431	0.00097652	0.00122911	0.00138842	0.00158691	0.0017356	0.00180352	0.00185929	0.00190476	0.00194162	0.00197138	0.00199531	0.0020145	0.00202986	0.00204213	0.00205192	0.00205972	7.4998e-12
东兴市	0.00057374	0.00048342	0.0003931	0.00065794	0.00068722	0.00074981	0.0008158	0.00106419	0.00113386	0.00112971	0.00112913	0.00112905	0.00112904	0.00112904	0.00112904	0.00112904	0.00112904	0.00112904	0.00112904	0.00112904	5.7374e-12
钦南区	0.00133259	0.00137312	0.00164554	0.00290117	0.0031762	0.00317959	0.00318015	0.00318025	0.00318026	0.00318027	0.00318027	0.00318027	0.00318027	0.00318027	0.00318027	0.00318027	0.00318027	0.00318027	0.00318027	0.00318027	1.33259e-11
钦北区	0.00075763	0.00078381	0.00082561	0.00100751	0.00111636	0.00119881	0.00138301	0.00159754	0.0017173	0.00195883	0.00222445	0.00244925	0.00266617	0.00281556	0.00277772	0.00289746	0.0028391	0.00294217	0.00312666	0.00321189	7.5763e-12
灵山县	0.00319028	0.00281402	0.00243775	0.00369072	0.00406295	0.00431844	0.00509146	0.00530128	0.00551843	0.00542242	0.00548852	0.0054428	0.00547432	0.00545254	0.00546757	0.00545719	0.00546436	0.00545941	0.00546282	0.00546047	3.19028e-11
浦北县	0.00295995	0.00238527	0.00181059	0.00248746	0.00260918	0.0028724	0.00312846	0.0035759	0.00351743	0.0034743	0.00350423	0.0034834	0.00349787	0.0034878	0.0034948	0.00348993	0.00349331	0.00349096	0.0034926	0.00349146	2.95995e-11
港北区	0.00039604	0.0004024	0.00047301	0.00108299	0.00117418	0.0011744	0.00117442	0.00117443	0.00117443	0.00117443	0.00117443	0.00117443	0.00117443	0.00117443	0.00117443	0.00117443	0.00117443	0.00117443	0.00117443	0.00117443	3.9604e-12
港南区	0.00075763	0.00078381	0.00082561	0.00100751	0.00111636	0.00119881	0.00138301	0.00159754	0.0017173	0.00195883	0.00222445	0.00244925	0.00266617	0.00281556	0.00277772	0.00289746	0.0028391	0.00294217	0.00312666	0.00321189	7.5763e-12
覃塘区	0.00075763	0.00078381	0.00082561	0.00100751	0.00111636	0.00119881	0.00138301	0.00159754	0.0017173	0.00195883	0.00222445	0.00244925	0.00266617	0.00281556	0.00277772	0.00289746	0.0028391	0.00294217	0.00312666	0.00321189	7.5763e-12
平南县	0.00290958	0.00227994	0.0016503	0.00311057	0.00325225	0.00345593	0.0043128	0.0048209	0.00476796	0.00451357	0.00431212	0.00415125	0.00402188	0.00391723	0.00383217	0.00376275	0.0037059	0.00365922	0.0036208	0.00358911	2.90958e-11
桂平市	0.00286355	0.00229969	0.00173583	0.00324346	0.0034283	0.00370566	0.00470803	0.00535815	0.00540469	0.00537859	0.00537224	0.00537069	0.00537032	0.00537023	0.0053702	0.0053702	0.0053702	0.0053702	0.0053702	0.0053702	2.86355e-11
玉州区	0.00041722	0.00042031	0.0004688	0.00105704	0.00111635	0.00111639	0.0011164	0.0011164	0.0011164	0.0011164	0.0011164	0.0011164	0.0011164	0.0011164	0.0011164	0.0011164	0.0011164	0.0011164	0.0011164	0.0011164	4.1722e-12
福绵区	0.00075763	0.00078381	0.00082561	0.00100751	0.00111636	0.00119881	0.00138301	0.00159754	0.0017173	0.00195883	0.00222445	0.00244925	0.00266617	0.00281556	0.00277772	0.00289746	0.0028391	0.00294217	0.00312666	0.00321189	7.5763e-12
容县	0.00180983	0.00140398	0.00099813	0.0019678	0.00208204	0.0022902	0.00266968	0.00322609	0.00334016	0.00318151	0.00304985	0.00293993	0.00284769	0.00276992	0.00270411	0.00264822	0.00260062	0.00255997	0.00252518	0.00249535	1.80983e-11
陆川县	0.00156638	0.00122495	0.00088351	0.00193045	0.0020148	0.00215259	0.00267218	0.00325841	0.00323819	0.00315913	0.00323266	0.00316417	0.00322787	0.00316854	0.00322373	0.00317233	0.00322014	0.00317561	0.00321704	0.00317846	1.56638e-11
博白县	0.00382568	0.00293926	0.00205284	0.00439022	0.00466391	0.00500505	0.00623144	0.00713553	0.00712731	0.00701075	0.00697648	0.00696633	0.00696331	0.00696242	0.00696215	0.00696207	0.00696205	0.00696204	0.00696204	0.00696204	3.82568e-11
兴业县	0.00158287	0.00130948	0.00103609	0.00239041	0.00257119	0.00275966	0.00339355	0.0041089	0.00416437	0.00415173	0.00414988	0.00414961	0.00414957	0.00414957	0.00414956	0.00414956	0.00414956	0.00414956	0.00414956	0.00414956	1.58287e-11
北流市	0.00253137	0.00208698	0.00164258	0.00296373	0.00303218	0.00316234	0.00369383	0.00409028	0.00412953	0.00407793	0.00406761	0.00406554	0.00406512	0.00406504	0.00406502	0.00406502	0.00406502	0.00406501	0.00406501	0.00406501	2.53137e-11
右江区	0.0006221	0.00064299	0.00076711	0.00125723	0.00137341	0.00137548	0.00137587	0.00137594	0.00137596	0.00137596	0.00137596	0.00137596	0.00137596	0.00137596	0.00137596	0.00137596	0.00137596	0.00137596	0.00137596	0.00137596	6.221e-12
田阳区	0.00123842	0.00102487	0.00081131	0.00152644	0.00171258	0.00177704	0.00202527	0.00198212	0.00199931	0.00193676	0.00198596	0.00194703	0.00197769	0.00195345	0.00197255	0.00195746	0.00196936	0.00195997	0.00196738	0.00196153	1.23842e-11
田东县	0.00087112	0.00082049	0.00076986	0.00139591	0.00143145	0.00152356	0.00178092	0.00210774	0.00216124	0.00229427	0.00243533	0.0025849	0.00274346	0.00291156	0.00308975	0.00327863	0.00347883	0.00369101	0.00391587	0.00415415	8.7112e-12
德保县	0.00065436	0.00046246	0.00027056	0.00056784	0.00058539	0.00062007	0.00072926	0.00090851	0.00094384	0.00083937	0.00077519	0.00073448	0.0007081	0.00069075	0.00067923	0.00067153	0.00066635	0.00066287	0.00066051	0.00065892	6.5436e-12
那坡县	0.00024891	0.00020456	0.00016021	0.00033315	0.00035376	0.00037488	0.00044602	0.00059986	0.00062185	0.00061953	0.00061909	0.00061901	0.00061899	0.00061899	0.00061899	0.00061899	0.00061899	0.00061899	0.00061899	0.00061899	2.4891e-12
凌云县	0.00032636	0.00027317	0.00021998	0.00043691	0.00046422	0.00048714	0.00057371	0.00059937	0.00059027	0.00057171	0.0005879	0.00057372	0.0005861	0.00057526	0.00058472	0.00057644	0.00058367	0.00057735	0.00058288	0.00057804	3.2636e-12
乐业县	0.00019332	0.00016817	0.00014301	0.00027183	0.00028561	0.00032669	0.00038323	0.00049997	0.00052112	0.00055247	0.0005855	0.00062029	0.00065693	0.00069549	0.00073607	0.00077876	0.00082366	0.00087085	0.00092044	0.00097254	1.9332e-12
田林县	0.00049174	0.00041443	0.00033711	0.00063511	0.00067042	0.00068532	0.00081619	0.00108539	0.00112682	0.00112364	0.00112295	0.0011228	0.00112277	0.00112276	0.00112276	0.00112276	0.00112276	0.00112276	0.00112276	0.00112276	4.9174e-12
西林县	0.00030923	0.0002384	0.00016757	0.00036892	0.00038587	0.00041227	0.00049824	0.000694	0.00070761	0.00070495	0.00070678	0.00070552	0.00070638	0.00070579	0.0007062	0.00070592	0.00070611	0.00070598	0.00070607	0.00070601	3.0923e-12
隆林各族自治县	0.00039989	0.00031249	0.00022508	0.00046279	0.00049635	0.0005102	0.00058392	0.00094871	0.00094213	0.00093754	0.00093978	0.00093868	0.00093922	0.00093896	0.00093909	0.00093902	0.00093905	0.00093904	0.00093905	0.00093904	3.9989e-12
靖西市	0.00112573	0.00079014	0.00045455	0.00112819	0.00114374	0.00116196	0.00140071	0.00145035	0.00147105	0.00127803	0.00118857	0.00114489	0.00112298	0.00111184	0.00110614	0.00110321	0.0011017	0.00110092	0.00110052	0.00110031	1.12573e-11
平果市	0.00092129	0.00073867	0.00055605	0.00113561	0.0011466	0.00118475	0.00143678	0.00142726	0.00133767	0.00129036	0.00126629	0.00125387	0.00124742	0.00124406	0.0012423	0.00124139	0.00124091	0.00124066	0.00124053	0.00124046	9.2129e-12
八步区	0.00135495	0.0013618	0.00149161	0.00340273	0.0035612	0.00356127	0.00356127	0.00356127	0.00356127	0.00356127	0.00356127	0.00356127	0.00356127	0.00356127	0.00356127	0.00356127	0.00356127	0.00356127	0.00356127	0.00356127	1.35495e-11
昭平县	0.00159129	0.00121754	0.00084378	0.00166784	0.00173884	0.0018351	0.00225945	0.00157543	0.001545	0.00153702	0.00153379	0.00153248	0.00153194	0.00153173	0.00153164	0.0015316	0.00153159	0.00153158	0.00153158	0.00153158	1.59129e-11
钟山县	0.00164099	0.00124108	0.00084116	0.00190616	0.00197172	0.00208874	0.00253788	0.00148765	0.001489	0.00155713	0.00158325	0.00159308	0.00159675	0.00159811	0.00159862	0.00159881	0.00159888	0.00159891	0.00159892	0.00159892	1.64099e-11
富川瑶族自治县	0.00085937	0.00068919	0.000519	0.0011666	0.00122433	0.00131066	0.0016533	0.00147973	0.001491	0.00147157	0.00146411	0.00146122	0.00146011	0.00145967	0.00145951	0.00145944	0.00145942	0.00145941	0.0014594	0.0014594	8.5937e-12
金城江区	0.00030963	0.00031291	0.0003548	0.00075197	0.00080075	0.00080079	0.00080079	0.00080079	0.00080079	0.00080079	0.00080079	0.00080079	0.00080079	0.00080079	0.00080079	0.00080079	0.00080079	0.00080079	0.00080079	0.00080079	3.0963e-12
宜州区	0.00188129	0.00157465	0.00126801	0.0025234	0.00284226	0.00327371	0.00342335	0.00342495	0.00372251	0.00362	0.00371088	0.00363007	0.00370174	0.00363803	0.00369455	0.00364432	0.00368889	0.00364929	0.00368443	0.00365321	1.88129e-11
南丹县	0.0007278	0.00053523	0.00034265	0.00076212	0.00079348	0.0008112	0.00090358	0.00095416	0.00094997	0.00085034	0.00079922	0.00077198	0.00075714	0.00074896	0.00074442	0.00074189	0.00074048	0.0007397	0.00073925	0.00073901	7.278e-12
天峨县	0.00030859	0.00025143	0.00019427	0.00039505	0.00043078	0.00048152	0.00056089	0.00065079	0.00061833	0.00061575	0.0006175	0.00061631	0.00061712	0.00061657	0.00061694	0.00061669	0.00061686	0.00061674	0.00061682	0.00061677	3.0859e-12
凤山县	0.00026089	0.00022118	0.00018147	0.0003259	0.00035128	0.00038818	0.00044122	0.00050635	0.00054596	0.00053335	0.00054479	0.0005344	0.00054382	0.00053526	0.00054302	0.00053597	0.00054237	0.00053656	0.00054183	0.00053704	2.6089e-12
东兰县	0.00035849	0.00028267	0.00020685	0.00042991	0.0004426	0.00047776	0.00055367	0.00060817	0.0006142	0.00060262	0.00059954	0.00059871	0.00059849	0.00059843	0.00059841	0.00059841	0.00059841	0.00059841	0.00059841	0.00059841	3.5849e-12
罗城仫佬族自治县	0.00058961	0.00049524	0.00040086	0.00078406	0.00085805	0.00102395	0.00118345	0.00138645	0.00145389	0.00148522	0.00150895	0.00152685	0.0015403	0.00155038	0.00155792	0.00156356	0.00156776	0.00157089	0.00157323	0.00157496	5.8961e-12
环江毛南族自治县	0.00076177	0.00062664	0.00049151	0.00092356	0.00101761	0.00122393	0.00136378	0.00152447	0.00159653	0.00160404	0.00160887	0.00161198	0.00161398	0.00161526	0.00161608	0.00161661	0.00161695	0.00161716	0.0016173	0.00161739	7.6177e-12
巴马瑶族自治县	0.00051667	0.00040734	0.000298	0.00053926	0.00058148	0.00063674	0.00081259	0.00085092	0.00089125	0.00086438	0.00088606	0.00086847	0.00088268	0.00087117	0.00088047	0.00087293	0.00087903	0.00087409	0.00087809	0.00087485	5.1667e-12
都安瑶族自治县	0.00067144	0.00053411	0.00039677	0.00087003	0.00091278	0.00096211	0.00122839	0.00140396	0.00136928	0.00132759	0.00136545	0.00133098	0.00136229	0.00133379	0.00135968	0.00133611	0.00135753	0.00133804	0.00135575	0.00133964	6.7144e-12
大化瑶族自治县	0.00040682	0.00032352	0.00024022	0.00053051	0.00052787	0.00056856	0.00071822	0.00090538	0.00091254	0.0009038	0.00090265	0.0009025	0.00090248	0.00090248	0.00090248	0.00090248	0.00090248	0.00090248	0.00090248	0.00090248	4.0682e-12
兴宾区	0.00244984	0.00227073	0.00209162	0.00399682	0.004117	0.00401066	0.0039817	0.00397371	0.00397151	0.0039709	0.00397073	0.00397068	0.00397067	0.00397066	0.00397066	0.00397066	0.00397066	0.00397066	0.00397066	0.00397066	2.44984e-11
忻城县	0.00090327	0.00077283	0.00064238	0.00140938	0.00153618	0.00172908	0.00189175	0.00165556	0.00174048	0.00168956	0.00173224	0.00169631	0.00172645	0.00170109	0.00172237	0.00170448	0.0017195	0.00170687	0.00171747	0.00170856	9.0327e-12
象州县	0.00097498	0.00090173	0.00082847	0.00162643	0.00182728	0.00224988	0.00248729	0.00226841	0.00243724	0.00248155	0.00251464	0.00253926	0.00255751	0.00257102	0.002581	0.00258836	0.00259378	0.00259778	0.00260072	0.00260289	9.7498e-12
武宣县	0.00124773	0.00104711	0.00084649	0.00154134	0.00160055	0.00178894	0.00208414	0.00205053	0.00212859	0.00205353	0.00199013	0.00193635	0.00189056	0.00185145	0.00181795	0.00178918	0.00176442	0.00174308	0.00172464	0.0017087	1.24773e-11
金秀瑶族自治县	0.00032399	0.00027182	0.00021964	0.00043971	0.00048119	0.00054424	0.00063304	0.0006496	0.00068513	0.00068338	0.00068313	0.0006831	0.00068309	0.00068309	0.00068309	0.00068309	0.00068309	0.00068309	0.00068309	0.00068309	3.2399e-12
合山市	0.0001484	0.00012481	0.00010121	0.00021245	0.00022742	0.00019301	0.0001765	0.0001681	0.0001637	0.00016134	0.00016007	0.00015938	0.00015901	0.00015881	0.0001587	0.00015864	0.0001586	0.00015859	0.00015858	0.00015857	1.484e-12
江州区	0.00055567	0.00066358	0.00092661	0.00139299	0.00166147	0.00173448	0.00177458	0.00179627	0.0018079	0.00181412	0.00181743	0.0018192	0.00182013	0.00182063	0.0018209	0.00182104	0.00182111	0.00182115	0.00182117	0.00182118	5.5567e-12
扶绥县	0.00149381	0.00137147	0.00124912	0.00206728	0.00245902	0.00305399	0.00346171	0.0034484	0.00364315	0.00373257	0.00379293	0.00383338	0.00386038	0.00387834	0.00389027	0.00389818	0.00390342	0.00390689	0.00390919	0.00391071	1.49381e-11
宁明县	0.00090079	0.00079493	0.00068907	0.00119641	0.00133769	0.00165404	0.00194213	0.00220993	0.00241234	0.00260825	0.00281511	0.00303313	0.00326254	0.00350353	0.00375627	0.00402092	0.00429759	0.00458641	0.00488745	0.00520077	9.0079e-12
龙州县	0.00079888	0.00069604	0.0005932	0.00097905	0.00112178	0.00135673	0.00158408	0.00166058	0.00181407	0.00187507	0.00191898	0.00195032	0.00197255	0.00198826	0.00199934	0.00200712	0.00201258	0.00201642	0.00201911	0.00202099	7.9888e-12
大新县	0.00069956	0.00060677	0.00051397	0.00096053	0.00107908	0.00130772	0.00160372	0.00188666	0.00188997	0.0019757	0.00204852	0.00210993	0.0021614	0.00220433	0.00223999	0.00226952	0.0022939	0.00231399	0.00233051	0.00234408	6.9956e-12
天等县	0.00073206	0.00052863	0.00032519	0.00073787	0.00078724	0.00084881	0.00105662	0.00137082	0.0013551	0.00124446	0.00116143	0.00109822	0.00104952	0.00101163	0.00098193	0.00095849	0.00093991	0.00092511	0.00091328	0.00090381	7.3206e-12
凭祥市	0.0001509	0.00013932	0.00012773	0.00023057	0.00024892	0.00028377	0.00034463	0.00040269	0.00043006	0.00046996	0.00051352	0.00056107	0.00061297	0.00066961	0.00073142	0.00079886	0.00087244	0.00095272	0.0010403	0.00113583	1.509e-12
琼山区	0.00075763	0.00078381	0.00082561	0.00100751	0.00111636	0.00119881	0.00138301	0.00159754	0.0017173	0.00195883	0.00222445	0.00244925	0.00266617	0.00281556	0.00277772	0.00289746	0.0028391	0.00294217	0.00312666	0.00321189	7.5763e-12
儋州市	0.00411569	0.00453683	0.00465635	0.00528323	0.00581596	0.00660495	0.00590333	0.00705914	0.00743799	0.00894197	0.0127106	0.0132968	0.0142668	0.0148746	0.0155457	0.0172334	0.0181588	0.018427	0.0200443	0.0216999	4.11569e-11
五指山市	0.00021035	0.00022137	0.00023973	0.00029045	0.00027712	0.00032038	0.00034056	0.00037703	0.00039036	0.0004976	0.0007486	0.00077366	0.00077657	0.00081824	0.00086836	0.00096086	0.00100455	0.00099106	0.00110592	0.00120121	2.1035e-12
琼海市	0.00305592	0.00336265	0.00377266	0.00433009	0.00427984	0.00474728	0.0048199	0.00579591	0.00598215	0.006846	0.00892574	0.0095535	0.0101716	0.0114515	0.0118249	0.0129958	0.0134582	0.013491	0.0150513	0.0163083	3.05592e-11
文昌市	0.00244573	0.00265486	0.00300246	0.00365151	0.0041348	0.00478483	0.00486468	0.00590505	0.00651896	0.00739923	0.00914431	0.00943172	0.0100981	0.0100174	0.0104955	0.0115734	0.0120607	0.0122328	0.013705	0.01465	2.44573e-11
万宁市	0.00155182	0.00171985	0.00193243	0.00223116	0.00221278	0.00259172	0.00285831	0.00322579	0.00343008	0.00395695	0.00572084	0.00626308	0.00648685	0.00738608	0.00825441	0.00947005	0.00988346	0.0100262	0.0109919	0.012134	1.55182e-11
东方市	0.00128189	0.00143435	0.00149024	0.00167731	0.00190746	0.00216933	0.00225564	0.00255137	0.00284685	0.00329807	0.00419711	0.00475026	0.00500435	0.00560493	0.00602757	0.00686482	0.00697751	0.00706127	0.00786933	0.00841985	1.28189e-11
定安县	0.00074725	0.0008294	0.00091305	0.0011369	0.00122649	0.0014276	0.00182702	0.00195299	0.00196182	0.00235452	0.00332902	0.00377424	0.00408341	0.00465186	0.00491653	0.00557187	0.00573875	0.0057388	0.00636409	0.0069934	7.4725e-12
屯昌县	0.00084379	0.00093505	0.0009338	0.00108143	0.00112191	0.00129697	0.00138946	0.00169052	0.00176226	0.00210605	0.00348625	0.0035568	0.00364896	0.00389292	0.00414799	0.00469223	0.00494555	0.00492416	0.0054709	0.00602303	8.4379e-12
澄迈县	0.00151699	0.00162425	0.00175354	0.00203538	0.00204767	0.0023126	0.0023852	0.00294422	0.0035476	0.00463945	0.00683894	0.00852636	0.00866377	0.00946365	0.0100547	0.0113917	0.0119454	0.0121154	0.0135112	0.014477	1.51699e-11
临高县	0.00252429	0.00301843	0.0034728	0.00405027	0.00446667	0.0048373	0.00444018	0.00511466	0.00551993	0.00659451	0.00827657	0.0103653	0.0114551	0.0131564	0.0141289	0.0150936	0.0162475	0.0163884	0.017109	0.0177093	2.52429e-11
白沙黎族自治县	0.00048909	0.00052902	0.00053806	0.00063245	0.00057311	0.000721	0.0008499	0.00101193	0.00101033	0.00127285	0.00304174	0.00286378	0.00281345	0.00293317	0.00299197	0.00320375	0.00330642	0.0033408	0.00352735	0.00384199	4.8909e-12
昌江黎族自治县	0.00084383	0.00092864	0.00101093	0.00115665	0.00125594	0.00143614	0.00133619	0.00164817	0.00183373	0.00211569	0.00277418	0.00298995	0.0031961	0.00354696	0.00385677	0.00438239	0.00465363	0.00469677	0.005082	0.00561063	8.4383e-12
乐东黎族自治县	0.00168847	0.0017695	0.00173649	0.00193187	0.00211568	0.00255607	0.00281229	0.00350646	0.00401376	0.00462122	0.00640056	0.00667223	0.00722837	0.00859273	0.00952218	0.0106465	0.0106584	0.0106044	0.0119334	0.0126284	1.68847e-11
陵水黎族自治县	0.00115798	0.00130176	0.00143215	0.00166535	0.0017795	0.00207313	0.00214127	0.00263755	0.00304583	0.0035081	0.00507525	0.00475696	0.00528257	0.00599922	0.00604588	0.00679645	0.00713192	0.00711978	0.00777287	0.00854539	1.15798e-11
保亭黎族苗族自治县	0.00030532	0.00033559	0.00034579	0.00040358	0.00044421	0.00050801	0.00058535	0.00065113	0.00070586	0.00085558	0.00202089	0.00213975	0.0021821	0.00230307	0.00237909	0.00242667	0.00256579	0.00264569	0.00284464	0.00301333	3.0532e-12
琼中黎族苗族自治县	0.00040278	0.00044656	0.00042883	0.00051768	0.000504	0.0005905	0.00066926	0.00077126	0.00081496	0.00103512	0.0025581	0.00234472	0.00243789	0.00267622	0.00281706	0.00308473	0.00329974	0.00318025	0.00341533	0.00374812	4.0278e-12
万州区	0.00179412	0.00200318	0.00212802	0.00265572	0.0029948	0.00307998	0.0023945	0.00424571	0.00442089	0.00495084	0.00623165	0.00696568	0.00760381	0.00814526	0.00889327	0.00999191	0.0103552	0.0107927	0.0122091	0.0133673	1.79412e-11
涪陵区	0.0016032	0.00175866	0.00190272	0.00222896	0.00246084	0.00251758	0.00350894	0.00375313	0.00401765	0.00449808	0.00554601	0.00622306	0.00673653	0.00721202	0.00781686	0.00879309	0.00901665	0.00966741	0.0107872	0.0119023	1.6032e-11
渝中区	1.73e-06	2.34e-06	2.34e-06	2.34e-06	2.34e-06	2.34e-06	2.34e-06	2.34e-06	2.34e-06	2.34e-06	2.34e-06	2.34e-06	2.34e-06	2.34e-06	2.34e-06	2.34e-06	2.34e-06	2.34e-06	2.34e-06	2.34e-06	1.73e-14
大渡口区	0.00017556	0.00019615	0.00021224	0.00022741	0.000244	0.0002219	0.00028742	0.0002405	0.0002418	0.0002105	0.00024686	0.00026234	0.00026651	0.00025637	0.00024731	0.00025621	0.00023179	0.00013715	0.0001412	0.00013505	1.7556e-12
江北区	0.00018042	0.00018501	0.00019169	0.00023896	0.00024838	0.00032781	0.00038583	0.00038368	0.00038474	0.0003936	0.00036833	0.00027276	0.00018074	0.00018393	0.0001896	0.00019646	0.000184	0.00014785	0.00014592	0.00014784	1.8042e-12
沙坪坝区	0.0006167	0.00063902	0.00065536	0.00073378	0.00074963	0.00064813	0.00063053	0.00061922	0.00062475	0.00066521	0.00079266	0.0008172	0.00085162	0.00088721	0.00091431	0.00096105	0.00095135	0.00059437	0.00063446	0.00064716	6.167e-12
九龙坡区	0.00075661	0.00080819	0.00087361	0.00092963	0.0009608	0.00086574	0.00088408	0.00090486	0.00091424	0.00104395	0.00123398	0.00133483	0.00137327	0.00131683	0.0013446	0.00140784	0.00136318	0.00087006	0.00091008	0.00094248	7.5661e-12
南岸区	0.0003013	0.00043438	0.00046183	0.00047425	0.00044596	0.00042323	0.00048297	0.0005086	0.0005121	0.00054525	0.00065932	0.0007116	0.00073609	0.00071329	0.0007118	0.00067008	0.00057385	0.00050498	0.00051341	0.00051671	3.013e-12
北碚区	0.0006145	0.00063462	0.00069764	0.00088687	0.0009547	0.0009844	0.00114309	0.00118969	0.00122912	0.0013797	0.0017109	0.00187694	0.00200953	0.00205685	0.00218527	0.00238267	0.00232237	0.00204503	0.00212488	0.00225112	6.145e-12
綦江区	0.00165603	0.00176533	0.0018283	0.00237367	0.00252926	0.00226897	0.00293843	0.00323621	0.00343284	0.00379394	0.00549447	0.00619424	0.00666929	0.00698811	0.00760231	0.00852975	0.00874711	0.00912277	0.01008	0.0110203	1.65603e-11
大足区	0.00145134	0.00148458	0.00155948	0.00184085	0.00211533	0.0021782	0.00281215	0.002957	0.00303771	0.00337387	0.00424316	0.00467346	0.00504465	0.00538321	0.00586576	0.00664437	0.00668966	0.00706231	0.00761907	0.00824475	1.45134e-11
渝北区	0.00129005	0.00142231	0.0014613	0.00168345	0.00178387	0.0018083	0.00222287	0.00240448	0.00250637	0.00271523	0.0032937	0.00354971	0.00378394	0.00385109	0.00412651	0.0045242	0.00433424	0.00328629	0.00351291	0.00346875	1.29005e-11
巴南区	0.00213181	0.00218496	0.00226048	0.00283318	0.00303517	0.0027796	0.00320368	0.00345313	0.00362343	0.00403426	0.00500314	0.0055631	0.00601195	0.00624756	0.00672779	0.00738864	0.00739436	0.00559505	0.0060893	0.00612697	2.13181e-11
黔江区	0.00089377	0.00087748	0.0009331	0.00112981	0.00119532	0.0011407	0.00141144	0.00139943	0.00148701	0.00168749	0.00216494	0.00241626	0.00261033	0.00269256	0.00296302	0.00346792	0.00350557	0.00380453	0.0044846	0.0048726	8.9377e-12
长寿区	0.0015778	0.00168074	0.00180753	0.00209737	0.0021871	0.00200594	0.0026518	0.00282446	0.0028786	0.00318954	0.00407344	0.00452628	0.00492884	0.00524719	0.00574151	0.0066249	0.00673516	0.00684886	0.00786568	0.008537	1.5778e-11
江津区	0.0033331	0.00352619	0.00370759	0.00427538	0.00449653	0.0043144	0.0053352	0.00567048	0.00600878	0.00666908	0.00808003	0.00885739	0.00965344	0.0101394	0.0110676	0.0122068	0.0125791	0.013103	0.0145434	0.0157178	3.3331e-11
合川区	0.00229289	0.00238846	0.002583	0.00320595	0.00347971	0.00339009	0.00423258	0.00470092	0.00484209	0.00540712	0.00677499	0.00753377	0.00815222	0.00859588	0.00938474	0.0104063	0.0107009	0.0113646	0.0134777	0.0147853	2.29289e-11
永川区	0.0019492	0.00209005	0.00220834	0.00266649	0.00299502	0.0026909	0.00330029	0.00366449	0.00386057	0.0042884	0.00532197	0.0058645	0.0062304	0.00659191	0.00725536	0.00822828	0.00844883	0.00901227	0.00984737	0.0106957	1.9492e-11
南川区	0.00138502	0.00145981	0.00158028	0.00183651	0.00203167	0.00200038	0.00251452	0.00278459	0.00300586	0.00335523	0.00416606	0.00460147	0.00492865	0.00525098	0.00576848	0.0065159	0.00667676	0.00697894	0.00804101	0.00881377	1.38502e-11
璧山区	0.00085239	0.0009294	0.00098568	0.00118165	0.00126404	0.00122434	0.00150032	0.00154992	0.00164859	0.00184522	0.00229665	0.00254978	0.00272849	0.002861	0.00314172	0.00405043	0.00418502	0.00431436	0.00508989	0.00557336	8.5239e-12
铜梁区	0.0015289	0.0015865	0.00168833	0.00209611	0.00228182	0.00204042	0.00258473	0.00264593	0.00275745	0.00315163	0.00391531	0.00433908	0.00469325	0.00492155	0.0054209	0.00622549	0.00655457	0.00638467	0.00726745	0.00785859	1.5289e-11
潼南区	0.00159987	0.00164309	0.00171728	0.00208779	0.00238699	0.00228273	0.00288347	0.00319398	0.00343186	0.00390199	0.00484688	0.00543001	0.0058832	0.00625168	0.00678243	0.00761726	0.00791004	0.00836371	0.00947445	0.0103754	1.59987e-11
荣昌区	0.00146533	0.00158051	0.00167375	0.0020099	0.00215121	0.00205514	0.00273845	0.00310758	0.0031965	0.0037299	0.0046441	0.00513152	0.00557498	0.00584885	0.00635793	0.0071769	0.00736037	0.0073335	0.00815488	0.0089087	1.46533e-11
开州区	0.00215028	0.00228703	0.00246874	0.00283255	0.00301091	0.00282138	0.00364628	0.00387486	0.00406729	0.0045759	0.00571581	0.00637508	0.00692698	0.00736554	0.00805667	0.00912135	0.00925705	0.00960984	0.0111424	0.0121268	2.15028e-11
梁平区	0.00122133	0.00127533	0.00135467	0.00177368	0.00188105	0.00184275	0.00206256	0.00254423	0.00263006	0.00293729	0.00364311	0.00420825	0.00459484	0.00491405	0.0054032	0.00624899	0.00637086	0.00651115	0.00766644	0.00842541	1.22133e-11
武隆区	0.00077643	0.00081581	0.00085256	0.00102678	0.00107639	0.00101398	0.00173687	0.0014247	0.00152823	0.00169746	0.00211776	0.00235867	0.00252558	0.00267876	0.00293209	0.00339219	0.00343571	0.00373718	0.00430728	0.00426225	7.7643e-12
城口县	0.00029225	0.00030708	0.00032057	0.00037286	0.00039868	0.00042155	0.00050469	0.00054796	0.00058001	0.00065353	0.00082119	0.0009067	0.00098789	0.00105437	0.00116277	0.00130201	0.0013679	0.0014268	0.00169668	0.00186411	2.9225e-12
丰都县	0.00108985	0.00113267	0.0012097	0.00137357	0.00149122	0.0015925	0.00243346	0.00216427	0.00214677	0.00240733	0.00297448	0.00333079	0.00359942	0.00381606	0.00420598	0.00475807	0.00497194	0.00526508	0.00614356	0.00669334	1.08985e-11
垫江县	0.00124804	0.00130139	0.00144646	0.00174714	0.00196042	0.00182617	0.00390783	0.00262597	0.00270588	0.00313219	0.00382985	0.00423823	0.00461366	0.00495696	0.00542763	0.00626077	0.00645246	0.00693443	0.00787614	0.00767333	1.24804e-11
[truncated: 832 more rows]

## Sheet: Fig.2Standard deviation ellipse
YEAR	CenterX	CenterY	XStdDist	YStdDist	AngleZ	Area	SHAPE-Length	SHAPE-Area	Skewness
[truncated: 5 more rows]

[truncated: 5 more sheets: Fig.3 three-stage nested Theil , Fig 4. Trends in the Evolution , Unconditional kernel density, Stochastic kernel density, Dynamic kernel density]
